# Supplementary material for: Crystal structure of a zigzag CoII coordination polymer: catena-poly[[di­chlorido­bis­(methanol-κO)cobalt(II)]-μ-bis­(pyridin-3-ylmeth­yl)sulfane-κ2 N:N′]
Source: Acta Crystallogr E Crystallogr Commun. 2017 Nov 17;73(Pt 12):1882–4. doi: 10.1107/S2056989017016449 (PMC5730245; doi:10.1107/S2056989017016449)
Supplement: Supplementary file 1 [file e-73-01882-sup1.cif]

##############################################################################
#                                                                            #
# This CIF contains the data in a paper accepted for publication in          #
# Acta Crystallographica Section E. It conforms to the requirements of       #
# Notes for Authors for Acta Crystallographica Section E, and has been       #
# peer reviewed under the auspices of the IUCr Commission on Journals.       #
#                                                                            #
# Full details of the Crystallographic Information File format               #
# are given in the paper "The Crystallographic Information File (CIF):       #
# a New Standard Archive File for Crystallography" by S. R. Hall, F. H.      #
# Allen and I. D. Brown [Acta Cryst. (1991), A47, 655-685].                  #
#                                                                            #
# The current version of the core CIF dictionary is obtainable from          #
# ftp://ftp.iucr.org/pub/cif_core.dic.                                       #
#                                                                            #
# Software is freely available for graphical display of the structure(s)     #
# in this CIF. For information consult the CIF software page                 #
# http://www.iucr.org/resources/cif/software.                                #
#                                                                            #
# This file may be used for bona fide research purposes within the           #
# scientific community so long as proper attribution is given to the journal # 
# article from which it was obtained.                                        #
#                                                                            #
##############################################################################
data_I
_audit_creation_method     'SHELXL-2014/7'
_chemical_name_systematic
;\
<i>catena</i>-Poly[[dichloridobis(methanol-\k<i>O</i>)cobalt(II)]-\
\m-bis(pyridin-3-ylmethyl)sulfane-\k^2^<i>N</i>:<i>N</i>']
;
_chemical_name_common     ?
_chemical_formula_moiety     'C14 H20 Cl2 Co N2 O2 S'
_chemical_formula_sum     'C14 H20 Cl2 Co N2 O2 S'
_chemical_formula_iupac     '[Co Cl2 (C12 H12 N2 S) (C H4 O)2]'
_chemical_formula_weight     410.21
_chemical_melting_point     ?
_shelx_space_group_comment
;
The symmetry employed for this shelxl refinement is uniquely defined
by the following loop, which should always be used as a source of
symmetry information in preference to the above space-group names.
They are only intended as comments.
;
_space_group_crystal_system     monoclinic
_space_group_name_H-M_alt     'C 2/c'
_space_group_name_Hall     '-C 2yc'
loop_
    _space_group_symop_operation_xyz
    'x, y, z'
    '-x, y, -z+1/2'
    'x+1/2, y+1/2, z'
    '-x+1/2, y+1/2, -z+1/2'
    '-x, -y, -z'
    'x, -y, z-1/2'
    '-x+1/2, -y+1/2, -z'
    'x+1/2, -y+1/2, z-1/2'
_cell_length_a     11.419(2)
_cell_length_b     13.363(2)
_cell_length_c     12.119(2)
_cell_angle_alpha     90
_cell_angle_beta     106.226(4)
_cell_angle_gamma     90
_cell_volume     1775.6(6)
_cell_formula_units_Z     4
_cell_measurement_reflns_used     5771
_cell_measurement_theta_min     2.40
_cell_measurement_theta_max     28.23
_cell_measurement_temperature     298(2)
_exptl_crystal_description     needle
_exptl_crystal_colour     violet
_exptl_crystal_size_max     0.350
_exptl_crystal_size_mid     0.080
_exptl_crystal_size_min     0.080
_exptl_crystal_density_diffrn     1.534
_exptl_crystal_density_meas     ?
_exptl_crystal_density_method     ?
_exptl_crystal_F_000     844
_exptl_absorpt_coefficient_mu     1.391
_exptl_absorpt_correction_type     multi-scan
_exptl_absorpt_process_details
;
(SADABS; Bruker, 2014)
;
_shelx_estimated_absorpt_T_min     0.642
_shelx_estimated_absorpt_T_max     0.897
_exptl_absorpt_correction_T_min     0.6265
_exptl_absorpt_correction_T_max     0.8875
_diffrn_ambient_temperature     298(2)
_diffrn_radiation_type     MoK\a
_diffrn_radiation_wavelength     0.71073
_diffrn_measurement_device_type     'Bruker CCD area detector'
_diffrn_measurement_method     '\f and \w scans'
_diffrn_detector_area_resol_mean     ?
_diffrn_reflns_number     5461
_diffrn_reflns_av_R_equivalents     0.0984
_diffrn_reflns_theta_min     2.403
_diffrn_reflns_theta_max     26.998
_diffrn_reflns_theta_full     25.242
_diffrn_measured_fraction_theta_max     0.997
_diffrn_measured_fraction_theta_full     0.999
_diffrn_reflns_limit_h_min     -14
_diffrn_reflns_limit_h_max     14
_diffrn_reflns_limit_k_min     -17
_diffrn_reflns_limit_k_max     13
_diffrn_reflns_limit_l_min     -15
_diffrn_reflns_limit_l_max     15
_refine_special_details     ?
_reflns_number_total     1947
_reflns_number_gt     1013
_reflns_threshold_expression     'I > 2\s(I)'
_refine_ls_structure_factor_coef     Fsqd
_refine_ls_matrix_type     full
_refine_ls_R_factor_all     0.1278
_refine_ls_R_factor_gt     0.0467
_refine_ls_wR_factor_gt     0.0772
_refine_ls_wR_factor_ref     0.0951
_refine_ls_goodness_of_fit_ref     0.919
_refine_ls_restrained_S_all     0.919
_refine_ls_number_reflns     1947
_refine_ls_number_parameters     102
_refine_ls_number_restraints     0
_refine_ls_hydrogen_treatment     constr
_refine_ls_weighting_scheme     calc
_refine_ls_weighting_details
                      'w=1/[\s^2^(Fo^2^)+(0.0319P)^2^] where P=(Fo^2^+2Fc^2^)/3'
_atom_sites_solution_hydrogens     geom
_atom_sites_solution_primary     ?
_atom_sites_solution_secondary     ?
_refine_ls_shift/su_max     0.000
_refine_ls_shift/su_mean     0.000
_refine_diff_density_max     0.366
_refine_diff_density_min     -0.319
_refine_ls_extinction_method     none
_refine_ls_extinction_coef     .
loop_
    _atom_type_symbol
    _atom_type_description
    _atom_type_scat_dispersion_real
    _atom_type_scat_dispersion_imag
    _atom_type_scat_source
    'C' 'C' 0.0033 0.0016
                         'International Tables Vol C Tables 4.2.6.8 and 6.1.1.4'
    'H' 'H' 0.0000 0.0000
                         'International Tables Vol C Tables 4.2.6.8 and 6.1.1.4'
    'N' 'N' 0.0061 0.0033
                         'International Tables Vol C Tables 4.2.6.8 and 6.1.1.4'
    'O' 'O' 0.0106 0.0060
                         'International Tables Vol C Tables 4.2.6.8 and 6.1.1.4'
    'S' 'S' 0.1246 0.1234
                         'International Tables Vol C Tables 4.2.6.8 and 6.1.1.4'
    'Cl' 'Cl' 0.1484 0.1585
                         'International Tables Vol C Tables 4.2.6.8 and 6.1.1.4'
    'Co' 'Co' 0.3494 0.9721
                         'International Tables Vol C Tables 4.2.6.8 and 6.1.1.4'
_computing_data_collection
;
APEX2 (Bruker, 2014)
;
_computing_cell_refinement
;
SAINT (Bruker, 2014)
;
_computing_data_reduction
;
SAINT (Bruker, 2014)
;
_computing_structure_solution
;
SHELXS97 (Sheldrick, 2008)
;
_computing_structure_refinement
;
SHELXL2014 (Sheldrick, 2015)
;
_computing_molecular_graphics
;
DIAMOND (Brandenburg, 2010)
;
_computing_publication_material
;
SHELXTL (Sheldrick, 2008) and publCIF (Westrip, 2010)
;
loop_
    _atom_site_type_symbol
    _atom_site_label
    _atom_site_fract_x
    _atom_site_fract_y
    _atom_site_fract_z
    _atom_site_U_iso_or_equiv
    _atom_site_adp_type
    _atom_site_calc_flag
    _atom_site_occupancy
    _atom_site_disorder_assembly
    _atom_site_disorder_group
    Co Co1 0.5000 0.0000 0.0000 0.0333(2) Uani d 1 . .
    Cl Cl1 0.64563(9) 0.04038(8) 0.18588(8) 0.0414(3) Uani d 1 . .
    S S1 0.5000 -0.44202(11) -0.2500 0.0611(5) Uani d 1 . .
    O O1 0.3665(2) -0.0394(2) 0.0836(2) 0.0467(8) Uani d 1 . .
    H H1A 0.3528 -0.0010 0.1313 0.056 Uiso calc 1 . .
    N N1 0.5559(3) -0.1544(2) 0.0120(3) 0.0361(8) Uani d 1 . .
    C C1 0.5742(3) -0.2051(3) -0.0774(3) 0.0365(10) Uani d 1 . .
    H H1 0.5682 -0.1696 -0.1448 0.044 Uiso calc 1 . .
    C C2 0.5680(4) -0.2068(3) 0.1089(4) 0.0467(12) Uani d 1 . .
    H H2 0.5578 -0.1734 0.1729 0.056 Uiso calc 1 . .
    C C3 0.5946(4) -0.3071(4) 0.1189(4) 0.0599(14) Uani d 1 . .
    H H3 0.6021 -0.3408 0.1877 0.072 Uiso calc 1 . .
    C C4 0.6099(4) -0.3567(3) 0.0235(4) 0.0562(13) Uani d 1 . .
    H H4 0.6262 -0.4250 0.0274 0.067 Uiso calc 1 . .
    C C5 0.6011(4) -0.3051(3) -0.0771(4) 0.0416(11) Uani d 1 . .
    C C6 0.6204(4) -0.3550(3) -0.1819(4) 0.0543(13) Uani d 1 . .
    H H6A 0.6975 -0.3907 -0.1601 0.065 Uiso calc 1 . .
    H H6B 0.6260 -0.3040 -0.2372 0.065 Uiso calc 1 . .
    C C7 0.2751(4) -0.1150(3) 0.0567(4) 0.0570(13) Uani d 1 . .
    H H7A 0.2241 -0.1053 -0.0202 0.068 Uiso calc 1 . .
    H H7B 0.2265 -0.1112 0.1096 0.068 Uiso calc 1 . .
    H H7C 0.3132 -0.1796 0.0625 0.068 Uiso calc 1 . .
loop_
    _atom_site_aniso_label
    _atom_site_aniso_U_11
    _atom_site_aniso_U_22
    _atom_site_aniso_U_33
    _atom_site_aniso_U_12
    _atom_site_aniso_U_13
    _atom_site_aniso_U_23
    Co1 0.0461(5) 0.0281(5) 0.0281(4) 0.0030(4) 0.0143(4) 0.0000(4)
    Cl1 0.0512(7) 0.0429(6) 0.0305(6) 0.0051(5) 0.0122(5) 0.0002(4)
    S1 0.0791(14) 0.0273(10) 0.0658(13) 0.000 0.0021(11) 0.000
    O1 0.064(2) 0.0387(17) 0.0454(18) -0.0111(15) 0.0286(17) -0.0149(13)
    N1 0.048(2) 0.029(2) 0.034(2) 0.0012(16) 0.0140(18) 0.0029(16)
    C1 0.039(3) 0.035(3) 0.035(2) 0.004(2) 0.010(2) 0.000(2)
    C2 0.061(3) 0.041(3) 0.039(3) 0.006(2) 0.016(2) 0.002(2)
    C3 0.080(4) 0.047(3) 0.050(3) 0.005(3) 0.013(3) 0.020(3)
    C4 0.072(4) 0.025(3) 0.067(4) 0.010(2) 0.012(3) 0.010(2)
    C5 0.034(3) 0.033(3) 0.056(3) 0.006(2) 0.011(2) -0.003(2)
    C6 0.052(3) 0.045(3) 0.064(3) 0.015(2) 0.015(3) -0.014(2)
    C7 0.068(3) 0.054(3) 0.052(3) -0.013(3) 0.022(3) -0.008(2)
_geom_special_details
;
 All esds (except the esd in the dihedral angle between two l.s. planes)
 are estimated using the full covariance matrix.  The cell esds are taken
 into account individually in the estimation of esds in distances, angles
 and torsion angles; correlations between esds in cell parameters are only
 used when they are defined by crystal symmetry.  An approximate (isotropic)
 treatment of cell esds is used for estimating esds involving l.s. planes.
;
loop_
    _geom_bond_atom_site_label_1
    _geom_bond_atom_site_label_2
    _geom_bond_site_symmetry_2
    _geom_bond_distance
    _geom_bond_publ_flag
    Co1 O1 . 2.119(2) y
    Co1 O1 5_655 2.119(2) ?
    Co1 N1 . 2.153(3) y
    Co1 N1 5_655 2.153(3) ?
    Co1 Cl1 5_655 2.4571(11) ?
    Co1 Cl1 . 2.4571(11) y
    S1 C6 . 1.814(4) ?
    S1 C6 2_654 1.814(4) ?
    O1 C7 . 1.424(4) ?
    O1 H1A . 0.8200 ?
    N1 C2 . 1.342(5) ?
    N1 C1 . 1.343(5) ?
    C1 C5 . 1.371(5) ?
    C1 H1 . 0.9300 ?
    C2 C3 . 1.372(6) ?
    C2 H2 . 0.9300 ?
    C3 C4 . 1.385(6) ?
    C3 H3 . 0.9300 ?
    C4 C5 . 1.380(6) ?
    C4 H4 . 0.9300 ?
    C5 C6 . 1.504(5) ?
    C6 H6A . 0.9700 ?
    C6 H6B . 0.9700 ?
    C7 H7A . 0.9600 ?
    C7 H7B . 0.9600 ?
    C7 H7C . 0.9600 ?
loop_
    _geom_angle_atom_site_label_1
    _geom_angle_atom_site_label_2
    _geom_angle_atom_site_label_3
    _geom_angle_site_symmetry_1
    _geom_angle_site_symmetry_3
    _geom_angle
    _geom_angle_publ_flag
    O1 Co1 O1 . 5_655 180.0 ?
    O1 Co1 N1 . . 88.20(11) y
    O1 Co1 N1 5_655 . 91.80(11) ?
    O1 Co1 N1 . 5_655 91.80(11) ?
    O1 Co1 N1 5_655 5_655 88.20(11) ?
    N1 Co1 N1 . 5_655 180.0 ?
    O1 Co1 Cl1 . 5_655 89.47(8) ?
    O1 Co1 Cl1 5_655 5_655 90.53(8) ?
    N1 Co1 Cl1 . 5_655 87.89(9) ?
    N1 Co1 Cl1 5_655 5_655 92.11(9) ?
    O1 Co1 Cl1 . . 90.53(8) y
    O1 Co1 Cl1 5_655 . 89.47(8) ?
    N1 Co1 Cl1 . . 92.11(9) y
    N1 Co1 Cl1 5_655 . 87.89(9) ?
    Cl1 Co1 Cl1 5_655 . 180.0 ?
    C6 S1 C6 . 2_654 100.3(3) ?
    C7 O1 Co1 . . 130.2(2) ?
    C7 O1 H1A . . 109.5 ?
    Co1 O1 H1A . . 119.1 ?
    C2 N1 C1 . . 116.2(4) ?
    C2 N1 Co1 . . 121.1(3) ?
    C1 N1 Co1 . . 122.6(3) ?
    N1 C1 C5 . . 125.1(4) ?
    N1 C1 H1 . . 117.5 ?
    C5 C1 H1 . . 117.5 ?
    N1 C2 C3 . . 123.6(4) ?
    N1 C2 H2 . . 118.2 ?
    C3 C2 H2 . . 118.2 ?
    C2 C3 C4 . . 118.0(4) ?
    C2 C3 H3 . . 121.0 ?
    C4 C3 H3 . . 121.0 ?
    C5 C4 C3 . . 120.3(4) ?
    C5 C4 H4 . . 119.9 ?
    C3 C4 H4 . . 119.9 ?
    C1 C5 C4 . . 116.7(4) ?
    C1 C5 C6 . . 121.0(4) ?
    C4 C5 C6 . . 122.2(4) ?
    C5 C6 S1 . . 113.4(3) ?
    C5 C6 H6A . . 108.9 ?
    S1 C6 H6A . . 108.9 ?
    C5 C6 H6B . . 108.9 ?
    S1 C6 H6B . . 108.9 ?
    H6A C6 H6B . . 107.7 ?
    O1 C7 H7A . . 109.5 ?
    O1 C7 H7B . . 109.5 ?
    H7A C7 H7B . . 109.5 ?
    O1 C7 H7C . . 109.5 ?
    H7A C7 H7C . . 109.5 ?
    H7B C7 H7C . . 109.5 ?
loop_
    _geom_torsion_atom_site_label_1
    _geom_torsion_atom_site_label_2
    _geom_torsion_atom_site_label_3
    _geom_torsion_atom_site_label_4
    _geom_torsion_site_symmetry_1
    _geom_torsion_site_symmetry_2
    _geom_torsion_site_symmetry_3
    _geom_torsion_site_symmetry_4
    _geom_torsion
    _geom_torsion_publ_flag
    C2 N1 C1 C5 . . . . 1.6(6) ?
    Co1 N1 C1 C5 . . . . -175.0(3) ?
    C1 N1 C2 C3 . . . . -1.6(6) ?
    Co1 N1 C2 C3 . . . . 175.1(3) ?
    N1 C2 C3 C4 . . . . 0.1(7) ?
    C2 C3 C4 C5 . . . . 1.4(7) ?
    N1 C1 C5 C4 . . . . -0.1(6) ?
    N1 C1 C5 C6 . . . . -179.8(4) ?
    C3 C4 C5 C1 . . . . -1.4(7) ?
    C3 C4 C5 C6 . . . . 178.3(4) ?
    C1 C5 C6 S1 . . . . -110.7(4) ?
    C4 C5 C6 S1 . . . . 69.6(5) ?
    C6 S1 C6 C5 2_654 . . . 74.4(3) ?
loop_
    _geom_hbond_atom_site_label_D
    _geom_hbond_atom_site_label_H
    _geom_hbond_atom_site_label_A
    _geom_hbond_site_symmetry_A
    _geom_hbond_distance_DH
    _geom_hbond_distance_HA
    _geom_hbond_distance_DA
    _geom_hbond_angle_DHA
    _geom_hbond_publ_flag
    O1 H1A Cl1 2_655 0.82 2.28 3.030(3) 152 y
    C6 H6A Cl1 7_645 0.97 2.76 3.653(4) 153 y
_shelx_hkl_file
;
   0   0  -1   -2.55    3.25
   0   0  -2 3437.40   45.20
   0   0  -3  -21.86   11.44
   0   0  -4 1312.10   40.00
   0   0   5    6.41   18.49
   0   0   5   12.95   17.31
   0   0   6  700.44   38.02
   0   0   6  633.68   36.31
   0   0   7   -0.33   21.13
   0   0   7   22.80   25.45
   0   0   8   15.74   29.07
   0   0   8    0.13   26.17
   0   0   9   23.07   32.98
   0   0   9    7.05   30.34
   0   0  10  958.44   59.59
   0   0  10 1162.50   66.10
   0   0  11   -2.06   34.49
   0   0  11   -2.27   42.30
   0   0  12  500.60   58.11
   0   0  13   16.87   48.55
   0   0  14  -45.09   57.76
   0   0  15  -11.67   65.56
   0  -2   0 3847.90   41.50
   0  -2  -1  576.10   18.85
   0  -2  -1  466.87   18.18
   0  -2   1  531.33   14.98
   0  -2   1  513.78   18.62
   0  -2  -2  278.65   18.50
   0  -2  -2  255.79   17.58
   0  -2   2  255.40   14.24
   0  -2   2  264.57   18.94
   0  -2  -3  153.32   18.02
   0  -2  -3  168.93   18.84
   0  -2   3  152.13   15.87
   0  -2   3  144.98   19.02
   0  -2  -4 3292.70   67.20
   0  -2   4 2919.00   54.60
   0  -2  -5  663.23   36.14
   0  -2   5  636.44   30.57
   0  -2  -6 1769.90   59.80
   0  -2   6 1701.50   53.40
   0  -2  -7  238.37   31.99
   0  -2   7  204.18   29.45
   0  -2  -8   42.07   32.81
   0  -2   8    6.76   26.02
   0  -2   9   63.02   32.55
   0   2   9   51.42   34.77
   0   2   9   39.63   33.08
   0  -2  10  317.45   43.67
   0   2  10  394.23   48.38
   0   2  10  310.76   45.34
   0  -2  11   17.00   39.31
   0   2  11   80.58   38.56
   0   2  11   55.92   45.64
   0  -2  12  233.45   49.59
   0  -2  12  363.28   61.86
   0   2  12  262.75   55.06
   0   2  12  334.42   55.32
   0  -2  13  -16.47   49.52
   0  -2  13   41.32   57.63
   0   2  13    7.24   47.97
   0   2  13  -25.77   55.67
   0  -2  14   11.97   64.40
   0   2  14   29.41   53.10
   0  -2  15 -108.49   61.44
   0   2  15   84.48   69.18
   0  -4   0 1237.00   33.00
   0  -4   0 1088.30   35.80
   0  -4  -1  123.75   17.63
   0  -4  -1   78.41   20.50
   0  -4   1   92.78   16.36
   0  -4   1   88.56   20.77
   0  -4  -2   -6.22   17.31
   0  -4  -2   14.14   20.39
   0  -4   2   18.98   15.39
   0  -4   2   23.73   19.00
   0  -4  -3  195.26   21.75
   0  -4  -3  186.37   23.07
   0  -4   3  186.74   19.71
   0  -4   3  186.41   24.05
   0  -4  -4    0.00   18.53
   0  -4  -4   13.56   19.28
   0  -4   4   16.40   16.62
   0  -4   4   64.19   21.92
   0  -4  -5  712.61   40.60
   0  -4  -5  776.87   40.09
   0  -4   5  808.67   35.63
   0  -4   5  696.45   40.53
   0  -4  -6   79.35   27.82
   0  -4   6  120.15   24.47
   0  -4   6   74.94   29.89
   0   4   6  128.77   16.83
   0  -4  -7  975.99   54.67
   0  -4   7 1209.70   50.80
   0  -4   7 1063.10   55.20
   0  -4  -8   94.22   35.16
   0  -4   8  128.00   30.99
   0  -4   8  104.04   34.15
   0  -4  -9  287.92   47.82
   0  -4   9  269.34   38.41
   0  -4   9  237.45   41.94
   0  -4 -10  489.67   56.46
   0  -4  10  485.93   47.25
   0  -4  10  423.42   53.71
   0  -4  11   76.06   42.98
   0  -4  11  131.34   48.88
   0   4  11  122.93   42.52
   0   4  11  156.40   45.98
   0  -4  12  183.79   51.11
   0   4  12   96.91   46.73
   0   4  12  197.96   55.35
   0  -4  13   12.42   57.34
   0   4  13    8.57   50.01
   0   4  13   79.84   60.36
   0  -4  14   85.48   63.22
   0   4  14  138.61   61.37
   0   4  14  -10.90   69.27
   0  -4  15  137.43   76.31
   0  -6   0 4622.80   74.80
   0  -6   0 4129.50   81.10
   0  -6  -1  302.72   26.77
   0  -6  -1  282.15   29.21
   0  -6   1  299.86   24.22
   0  -6   1  225.77   28.17
   0  -6  -2 2846.50   66.70
   0  -6  -2 2424.30   62.50
   0  -6   2 2704.80   54.80
   0  -6   2 2577.50   67.20
   0  -6  -3   54.34   24.07
   0  -6  -3   30.63   21.53
   0  -6   3   55.01   20.03
   0  -6   3   64.25   24.15
   0  -6  -4  550.21   36.73
   0  -6   4  576.00   32.52
   0  -6   4  598.17   41.52
   0  -6  -5  630.45   43.14
   0  -6  -5  635.67   41.08
   0  -6   5  650.49   35.89
   0  -6   5  622.14   45.29
   0  -6  -6 1369.70   62.50
   0  -6  -6 1258.70   58.20
   0  -6   6 1273.60   49.70
   0  -6   6 1261.10   62.20
   0  -6  -7 1354.90   67.20
   0  -6   7 1197.40   51.30
   0  -6   7 1266.20   65.40
   0  -6  -8  274.75   43.99
   0  -6   8  201.19   34.73
   0  -6   8  227.84   41.76
   0  -6  -9  276.44   47.77
   0  -6   9  260.75   49.29
   0  -6 -10  392.27   59.44
   0  -6  10  431.36   59.02
   0  -6 -11    9.36   53.49
   0  -6  11   76.71   49.59
   0  -6 -12  199.31   60.06
   0  -6  12   90.45   59.54
   0   6  12   71.95   49.83
   0   6  12   54.70   55.47
   0  -6  13   46.64   56.85
   0   6  13   57.27   51.22
   0   6  13   -5.49   55.94
   0  -6  14   76.03   66.22
   0  -8   0  180.45   27.91
   0  -8   0  114.50   34.02
   0  -8  -1  154.06   28.64
   0  -8  -1  185.71   35.65
   0  -8   1  115.88   26.23
   0  -8   1  173.16   33.55
   0  -8  -2 2033.60   64.90
   0  -8  -2 1677.50   63.90
   0  -8   2 1968.90   55.60
   0  -8   2 1658.60   64.70
   0  -8  -3  101.76   27.91
   0  -8  -3   60.42   33.63
   0  -8   3  124.60   27.10
   0  -8   3   71.18   30.61
   0  -8  -4  786.85   49.49
   0  -8  -4  728.69   47.28
   0  -8   4  799.83   39.78
   0  -8   4  789.27   52.60
   0  -8  -5  117.39   31.25
   0  -8  -5   79.48   35.34
   0  -8   5   70.58   27.17
   0  -8   5   83.37   34.47
   0  -8  -6 1214.20   65.30
   0  -8  -6 1234.00   63.40
   0  -8   6 1242.70   69.80
   0  -8  -7  241.75   42.57
   0  -8  -7  142.55   36.26
   0  -8   7  197.39   46.75
   0  -8  -8  216.81   49.08
   0  -8  -8  196.19   41.95
   0  -8   8  190.61   46.69
   0  -8  -9   34.43   48.98
   0  -8   9   93.34   46.03
   0  -8 -10    3.38   49.20
   0  -8  10  125.74   52.52
   0  -8 -11   17.21   51.73
   0  -8  11   92.24   55.07
   0  -8 -12   12.96   58.04
   0  -8  12   -2.59   63.22
   0  -8  13  -47.70   69.83
   0 -10   0  -17.86   29.52
   0 -10   0   15.71   34.66
   0 -10  -1   94.69   31.67
   0 -10  -1   81.41   39.55
   0 -10   1   95.69   31.77
   0 -10   1   66.92   41.05
   0 -10  -2 1445.40   62.20
   0 -10  -2 1348.00   68.40
   0 -10   2 1403.60   55.30
   0 -10   2 1242.00   64.70
   0 -10  -3  171.82   37.69
   0 -10  -3  221.99   43.95
   0 -10   3  231.73   34.70
   0 -10   3  230.31   44.37
   0 -10  -4    2.82   32.59
   0 -10  -4  -21.45   35.32
   0 -10   4   62.98   36.58
   0 -10  -5   46.83   32.49
   0 -10  -5    8.66   38.15
   0 -10   5   11.37   40.13
   0 -10  -6  -20.10   34.40
   0 -10  -6    9.83   39.34
   0 -10   6   -9.10   41.94
   0 -10  -7    6.79   43.74
   0 -10  -7   58.69   40.31
   0 -10   7   92.70   47.73
   0 -10  -8  310.14   57.09
   0 -10  -8  323.92   52.69
   0 -10   8  314.64   56.50
   0 -10  -9    3.99   47.43
   0 -10   9   -0.75   49.29
   0 -10 -10    3.74   57.22
   0 -10  10   39.67   59.77
   0 -10 -11  -71.11   55.66
   0 -10  11  -53.34   56.84
   0 -10  12  -32.57   65.17
   0 -12   0  232.04   42.40
   0 -12   0  156.13   44.08
   0 -12  -1  171.98   40.64
   0 -12  -1  118.01   43.05
   0 -12   1  152.84   48.57
   0 -12  -2  606.52   53.54
   0 -12  -2  444.92   55.99
   0 -12   2  480.90   56.15
   0 -12  -3  210.25   44.59
   0 -12  -3  128.72   48.69
   0 -12   3   94.76   42.74
   0 -12  -4  474.19   51.95
   0 -12  -4  447.15   51.61
   0 -12   4  408.20   54.37
   0 -12  -5    6.77   42.96
   0 -12  -5   85.55   45.46
   0 -12   5    0.22   41.33
   0 -12  -6  164.63   53.04
   0 -12  -6  257.72   48.33
   0 -12   6  217.46   52.56
   0 -12  -7  -65.83   45.60
   0 -12  -7   28.84   48.72
   0 -12   7  -16.61   50.19
   0 -12  -8  446.83   69.59
   0 -12  -8  366.70   59.65
   0 -12   8  488.25   66.75
   0 -12  -9   29.19   59.69
   0 -12  -9  -13.93   53.76
   0 -12   9  -21.40   55.07
   0 -12 -10   14.69   63.33
   0 -12  10  -56.29   58.99
   0 -12  11   50.74   69.10
   0 -14   0   57.09   46.70
   0 -14  -1    6.93   52.15
   0 -14   1   39.43   51.27
   0 -14  -2  252.94   57.91
   0 -14   2  317.53   55.86
   0 -14  -3  -18.82   47.19
   0 -14  -3   36.48   51.53
   0 -14   3  -19.42   53.25
   0 -14  -4  276.67   57.44
   0 -14  -4  307.59   53.88
   0 -14   4  232.70   56.78
   0 -14  -5  -44.26   48.70
   0 -14  -5   66.81   52.92
   0 -14   5   30.72   55.06
   0 -14  -6   -0.76   52.05
   0 -14  -6   11.85   53.22
   0 -14   6   24.51   50.80
   0 -14  -7  106.80   63.24
   0 -14  -7    4.20   55.01
   0 -14   7   42.83   61.90
   0 -14  -8  214.29   69.25
   0 -14   8  305.41   69.08
   0 -14  -9  143.92   75.76
   0 -14   9   77.51   67.04
   0 -16   0   81.57   59.39
   0 -16  -1    3.63   59.53
   0 -16   1   54.58   62.17
   0 -16  -2  113.21   61.25
   0 -16   2   24.73   61.29
   0 -16  -3   48.99   63.50
   0 -16   3  -18.13   57.43
   0 -16  -4   15.35   59.86
   0 -16   4   22.08   65.24
   0 -16   5  132.47   63.60
   0 -16   6    2.87   62.56
  -1  -1  15   39.59   72.25
  -1   1  15   57.47   66.94
  -1  -1  14  -16.62   57.24
  -1  -1  14   23.84   63.40
  -1   1  14  -20.56   49.88
  -1   1  14    5.09   60.67
  -1  -1  13  -58.14   45.21
  -1  -1  13   41.18   58.50
  -1   1  13  -46.81   48.13
  -1   1  13   28.23   53.69
  -1  -1  12  785.55   65.40
  -1   1  12  785.85   65.25
  -1   1  12  718.39   65.15
  -1  -1  11  114.33   35.92
  -1  -1  11  162.89   43.88
  -1   1  11  149.94   38.34
  -1   1  11  127.36   43.99
  -1  -1  10  602.51   50.24
  -1  -1  10  551.97   49.08
  -1   1  10  534.86   50.19
  -1   1  10  595.26   50.96
  -1  -1   9  -11.62   29.56
  -1  -1   9   27.94   26.92
   1  -1  -9   79.13   31.96
  -1  -1   8   57.78   24.81
  -1  -1   8   47.83   28.00
   1  -1  -8   27.59   27.53
  -1  -1   7  107.24   25.77
  -1  -1   7   93.95   23.61
   1  -1  -7  127.45   29.18
  -1  -1   6 4006.20   76.40
  -1  -1   6 3798.10   74.50
   1  -1  -6 3470.70   76.40
   1  -1  -5  -12.79   18.37
   1   1  -5   18.97   16.10
   1  -1  -4 2345.40   51.50
   1   1  -4 2429.80   46.70
  -1  -1   3  687.65   26.35
   1  -1  -3  653.89   25.49
   1   1  -3  659.86   21.57
  -1  -1   2 4902.60   56.50
   1  -1  -2 4762.10   57.50
   1   1  -2 4988.60   44.80
   1  -1  -1 1979.20   30.70
   1  -1   0 4118.30   44.50
   1   1   0 4694.30   40.90
   1   1   0 4682.70   40.70
  -1  -1  -1  133.53   11.87
   1  -1   1  141.63   11.46
   1   1   1  160.97   11.21
   1   1   1  166.68   11.08
  -1  -1  -2 2714.80   47.70
   1  -1   2 2645.20   45.30
   1   1   2 2606.40   46.40
   1   1   2 2467.80   44.90
   1  -1   3  354.08   22.40
   1   1   3  360.50   23.19
   1   1   3  389.68   23.70
   1  -1   4 4800.00   78.70
   1   1   4 4812.00   82.00
   1   1   4 5105.80   85.10
   1  -1   5  166.88   22.90
   1   1   5  191.34   24.95
   1   1   5  122.54   24.48
   1  -1   6  955.73   43.95
   1   1   6 1182.20   50.10
   1   1   6 1060.80   49.00
   1  -1   7   -7.41   22.57
   1   1   7    1.88   27.89
   1   1   7    6.93   26.70
   1  -1   8   22.78   27.17
   1   1   8   45.96   33.01
   1   1   8   45.08   31.30
   1  -1   9  295.06   39.62
   1   1   9  294.38   44.80
   1   1   9  378.69   44.56
   1  -1  10 1406.40   71.90
   1   1  10 1455.40   75.80
   1   1  10 1442.90   75.10
   1  -1  11  149.13   45.55
   1   1  11   79.03   40.96
   1  -1  12   52.46   48.53
   1   1  12   22.81   46.59
   1  -1  13   28.15   48.04
   1   1  13  -19.15   52.71
   1  -1  14  151.81   63.71
   1   1  14  168.55   66.81
   1  -1  15  -46.20   63.46
   1  -1  15   76.12   78.95
  -1  -3  15   86.58   73.14
  -1   3  15   54.04   68.24
  -1   3  15   69.61   76.71
  -1  -3  14  -27.69   63.77
  -1   3  14  -21.27   60.14
  -1   3  14  101.44   57.49
  -1  -3  13  129.03   52.33
  -1   3  13   99.71   53.01
  -1   3  13   -9.68   55.77
  -1  -3  12  319.35   54.17
  -1   3  12  356.30   52.08
  -1   3  12  240.73   54.73
  -1  -3  11  -12.35   37.59
  -1  -3  11   42.24   44.69
   1  -3 -11  116.07   44.80
  -1  -3  10  355.46   42.76
  -1  -3  10  377.89   49.96
   1  -3 -10  329.12   46.39
  -1  -3   9   88.62   32.61
  -1  -3   9   85.36   33.93
   1  -3  -9   44.64   35.62
  -1  -3   8    4.61   27.32
  -1  -3   8   33.47   31.40
  -1   3   8   41.59   23.25
   1  -3  -8   49.46   34.60
  -1  -3   7  237.16   28.90
  -1  -3   7  289.50   36.19
  -1   3   7  248.66   23.17
   1  -3  -7  244.50   33.30
  -1  -3   6 2300.90   55.60
  -1  -3   6 2376.10   69.50
  -1   3   6 2199.70   47.80
   1  -3  -6 2202.00   66.70
  -1  -3   5   82.72   18.13
  -1  -3   5   67.90   23.63
  -1   3   5   88.86   15.91
   1  -3  -5  118.02   22.26
  -1  -3   4   11.85   13.42
  -1  -3   4   14.76   20.70
  -1   3   4   -2.01   11.79
   1  -3  -4   16.01   16.96
   1  -3  -4   16.17   16.26
  -1  -3   3  349.24   16.33
  -1  -3   3  342.07   25.79
  -1   3   3  330.93   17.47
   1  -3  -3  312.20   24.30
   1  -3  -3  362.03   21.57
  -1  -3   2 1105.60   19.90
  -1  -3   2 1120.20   35.20
  -1   3   2 1099.40   25.80
   1  -3  -2 1247.80   36.90
   1  -3  -2 1030.20   28.90
  -1  -3   1    8.60    8.48
  -1  -3   1    7.71   14.80
   1  -3  -1    6.92   14.45
   1  -3  -1   38.01   15.08
  -1  -3   0 5130.20   55.30
  -1  -3   0 4220.90   62.90
   1  -3   0 4709.40   63.00
   1  -3   0 4689.30   58.70
  -1  -3  -1 6120.70   72.00
  -1  -3  -1 5597.30   76.10
   1  -3   1 5843.70   71.50
   1  -3   1 6383.30   76.80
  -1  -3  -2  181.91   18.94
  -1  -3  -2  170.80   21.26
   1  -3   2  164.95   20.33
   1  -3   2  181.80   19.70
  -1  -3  -3 2601.20   59.00
   1  -3   3 3104.20   58.90
   1  -3   3 3089.50   64.10
  -1  -3  -4 1022.00   42.20
  -1  -3  -4 1036.70   42.90
   1  -3   4  859.96   35.33
  -1  -3  -5  270.19   30.24
   1  -3   5  254.08   28.06
  -1  -3  -6  576.92   42.94
   1  -3   6  606.55   38.81
  -1  -3  -7  284.49   37.19
   1  -3   7  231.24   31.38
   1  -3   8   28.01   31.60
   1   3   8   71.06   31.84
   1   3   8   51.57   35.11
   1  -3   9   44.03   31.19
   1   3   9   34.10   34.20
   1   3   9  -23.56   37.95
   1  -3  10  484.68   47.79
   1  -3  10  565.86   58.74
   1   3  10  439.82   51.65
   1   3  10  455.22   56.70
   1  -3  11   67.14   38.76
   1  -3  11  137.01   51.15
   1   3  11   77.59   47.09
   1   3  11  103.07   46.54
   1  -3  12   60.86   43.62
   1  -3  12  -40.36   48.70
   1   3  12   30.16   46.84
   1   3  12    1.96   50.19
   1  -3  13  -15.44   52.55
   1  -3  13  -35.10   56.34
   1   3  13  -67.11   48.67
   1   3  13   15.94   59.42
   1  -3  14   72.64   66.11
   1   3  14   22.31   67.26
  -1  -5  15   34.89   71.03
  -1  -5  14   14.48   66.93
  -1   5  14   37.20   56.26
  -1   5  14   -8.26   66.05
  -1  -5  13  122.38   58.54
  -1   5  13   95.16   50.60
  -1   5  13  232.04   61.76
  -1  -5  12  209.97   54.53
   1  -5 -12  291.47   60.08
  -1  -5  11  148.82   50.67
   1  -5 -11  188.31   51.59
  -1  -5  10  232.96   47.82
   1  -5 -10  319.21   51.99
  -1  -5   9   89.82   32.72
  -1  -5   9  117.14   39.28
   1  -5  -9   46.66   38.06
  -1  -5   8  397.84   36.88
  -1  -5   8  404.55   45.42
   1  -5  -8  310.43   42.75
  -1  -5   7  334.49   31.48
  -1  -5   7  263.20   38.82
   1  -5  -7  293.07   37.63
  -1  -5   6 1316.30   43.10
  -1  -5   6 1338.20   59.00
  -1   5   6 1315.90   34.70
   1  -5  -6 1339.70   58.20
   1  -5  -6 1332.00   52.30
  -1  -5   5  178.77   21.45
  -1  -5   5  137.21   31.84
  -1   5   5  172.61   18.54
   1  -5  -5  129.11   26.25
   1  -5  -5  126.42   24.24
  -1  -5   4 1035.00   31.20
  -1  -5   4 1124.70   49.20
  -1   5   4 1013.10   27.50
   1  -5  -4 1024.90   45.30
   1  -5  -4 1006.20   40.30
  -1  -5   3   -4.85   13.28
  -1  -5   3  -35.87   20.52
   1  -5  -3  -12.16   17.89
   1  -5  -3    5.88   19.26
  -1  -5   2 1547.90   32.60
  -1  -5   2 1307.30   46.40
   1  -5  -2 1438.20   46.00
   1  -5  -2 1330.50   42.20
  -1  -5   1   29.89   13.93
  -1  -5   1    4.43   20.54
   1  -5  -1   18.03   19.47
   1  -5  -1    8.81   21.31
  -1  -5   0 3962.50   60.10
  -1  -5   0 2884.10   64.40
   1  -5   0 3854.30   67.30
   1  -5   0 3610.50   66.50
  -1  -5  -1 3725.70   64.40
  -1  -5  -1 3518.10   71.60
   1  -5   1 3511.00   63.90
   1  -5   1 3606.50   68.70
  -1  -5  -2  757.30   33.55
  -1  -5  -2  696.54   38.36
   1  -5   2  740.36   33.43
   1  -5   2  739.05   36.36
  -1  -5  -3 2257.30   60.40
  -1  -5  -3 2227.50   61.70
   1  -5   3 2290.20   55.00
   1  -5   3 2406.30   65.00
  -1  -5  -4  969.77   45.63
  -1  -5  -4  799.31   43.87
   1  -5   4  948.11   40.37
   1  -5   4 1027.90   48.60
  -1  -5  -5 1109.00   52.00
  -1  -5  -5 1037.40   50.90
   1  -5   5 1100.80   45.80
   1  -5   5 1238.20   55.00
  -1  -5  -6  166.82   34.01
  -1  -5  -6  211.11   32.75
   1  -5   6  209.79   30.77
   1  -5   6  228.69   36.40
  -1  -5  -7   61.88   34.08
   1  -5   7   24.99   27.89
   1  -5   7   34.01   31.03
  -1  -5  -8  211.23   43.83
   1  -5   8  193.87   36.62
   1  -5   8  178.25   39.63
  -1  -5  -9   37.25   41.93
   1  -5   9   15.82   33.90
   1  -5   9  -56.72   34.54
   1  -5  10  364.14   49.15
   1  -5  10  372.81   52.65
   1   5  10  349.88   50.44
   1   5  10  491.93   58.90
   1  -5  11  230.31   51.84
   1  -5  11  298.33   54.87
   1   5  11  278.44   55.50
   1   5  11  162.32   50.62
   1  -5  12   91.47   54.69
   1   5  12  144.80   52.12
   1   5  12  177.63   59.72
   1  -5  13   10.51   57.23
   1   5  13  -41.91   58.67
   1   5  13   60.44   60.35
   1  -5  14  -48.67   66.61
  -1  -7  14   87.90   69.72
  -1  -7  13  -17.46   60.99
   1  -7 -13  -20.53   69.53
  -1  -7  12  125.08   58.47
   1  -7 -12   73.99   58.56
  -1  -7  11  315.11   58.98
   1  -7 -11  208.52   53.85
  -1  -7  10   37.25   45.93
   1  -7 -10   62.96   48.11
  -1  -7   9   13.06   46.68
   1  -7  -9  -40.25   38.58
  -1  -7   8  907.76   64.59
   1  -7  -8  875.99   62.81
  -1  -7   7  272.73   43.76
   1  -7  -7  274.97   41.30
   1  -7  -7  155.10   35.32
  -1  -7   6  170.83   39.21
   1  -7  -6  196.55   37.50
   1  -7  -6  216.67   33.94
  -1  -7   5  156.91   25.17
  -1  -7   5  154.69   34.14
   1  -7  -5  168.53   31.26
   1  -7  -5  116.73   31.67
  -1  -7   4 1680.40   43.30
  -1  -7   4 1638.40   64.80
   1  -7  -4 1744.50   65.10
   1  -7  -4 1550.70   56.70
  -1  -7   3   -2.08   19.46
  -1  -7   3   43.03   26.58
   1  -7  -3  -17.59   21.44
   1  -7  -3    0.00   21.40
  -1  -7   2  434.18   26.15
  -1  -7   2  400.22   36.80
   1  -7  -2  392.42   32.97
   1  -7  -2  364.02   34.92
  -1  -7   1  307.64   25.29
  -1  -7   1  259.14   33.78
   1  -7  -1  314.60   29.21
   1  -7  -1  274.43   33.01
  -1  -7   0 1031.10   38.30
  -1  -7   0  805.19   46.70
   1  -7   0 1017.80   43.50
   1  -7   0  922.17   43.43
  -1  -7  -1  348.88   28.91
  -1  -7  -1  331.88   35.20
   1  -7   1  300.65   29.92
   1  -7   1  245.31   30.43
  -1  -7  -2  631.58   36.78
  -1  -7  -2  466.86   38.16
   1  -7   2  590.44   35.84
   1  -7   2  478.79   37.15
  -1  -7  -3 1567.50   57.40
  -1  -7  -3 1632.60   62.30
   1  -7   3 1525.50   51.50
   1  -7   3 1502.50   59.40
  -1  -7  -4 1831.80   66.30
  -1  -7  -4 1789.90   67.30
   1  -7   4 1752.60   56.90
   1  -7   4 1807.20   68.40
  -1  -7  -5  300.05   37.20
  -1  -7  -5  240.07   38.88
   1  -7   5  257.69   33.78
   1  -7   5  219.57   37.65
  -1  -7  -6  378.30   42.71
  -1  -7  -6  423.24   42.84
   1  -7   6  317.88   37.26
   1  -7   6  358.32   44.11
  -1  -7  -7   26.54   40.11
  -1  -7  -7   50.68   32.69
   1  -7   7    5.98   32.81
   1  -7   7   64.52   35.28
  -1  -7  -8  859.01   66.28
   1  -7   8  733.53   51.91
   1  -7   8  865.70   66.02
  -1  -7  -9  150.49   46.03
   1  -7   9   73.14   43.70
  -1  -7 -10   19.22   47.21
   1  -7  10   53.03   50.39
   1  -7  11   47.08   52.45
   1   7  11   73.34   48.43
   1   7  11   51.50   54.75
   1  -7  12   93.18   62.75
   1   7  12  107.82   60.17
   1   7  12  151.70   58.28
   1  -7  13   49.82   62.84
   1   7  13   16.55   62.87
   1   7  13  -36.24   64.04
  -1  -9  13  -51.40   66.41
  -1  -9  12   52.65   68.82
   1  -9 -12   74.63   61.15
  -1  -9  11   68.28   61.50
   1  -9 -11 -103.07   57.99
  -1  -9  10   39.86   51.03
   1  -9 -10   44.74   53.96
  -1  -9   9  -50.02   43.85
   1  -9  -9   -1.61   44.83
  -1  -9   8  256.94   49.84
   1  -9  -8  316.39   49.56
   1  -9  -8  338.01   47.74
  -1  -9   7  273.22   49.24
   1  -9  -7  219.25   45.30
   1  -9  -7  188.68   41.11
  -1  -9   6   98.13   40.79
   1  -9  -6  129.75   35.42
   1  -9  -6   94.59   36.90
  -1  -9   5  247.52   42.33
   1  -9  -5  266.69   42.13
   1  -9  -5  159.39   38.13
  -1  -9   4 1347.00   67.20
   1  -9  -4 1362.90   65.70
   1  -9  -4 1238.10   59.90
  -1  -9   3  -31.25   23.93
  -1  -9   3   11.86   34.45
   1  -9  -3   30.91   31.36
   1  -9  -3  -22.22   32.88
  -1  -9   2   89.36   26.59
  -1  -9   2   82.13   35.70
   1  -9  -2   45.12   30.47
   1  -9  -2   -8.97   30.25
  -1  -9   1   13.65   24.30
  -1  -9   1   -5.58   36.49
   1  -9  -1   13.24   30.10
   1  -9  -1   61.85   36.00
  -1  -9   0  697.56   41.24
  -1  -9   0  576.51   50.52
   1  -9   0  770.76   45.07
   1  -9   0  657.38   50.92
  -1  -9  -1  412.00   37.66
  -1  -9  -1  435.59   44.93
   1  -9   1  401.35   38.26
   1  -9   1  463.83   43.42
  -1  -9  -2  403.66   37.63
  -1  -9  -2  393.87   46.02
   1  -9   2  481.17   39.24
   1  -9   2  382.11   44.58
  -1  -9  -3  632.93   43.31
  -1  -9  -3  600.73   51.56
   1  -9   3  588.36   41.06
   1  -9   3  576.24   47.74
  -1  -9  -4  267.04   37.80
  -1  -9  -4  289.29   40.67
   1  -9   4  212.54   33.13
   1  -9   4  242.78   39.68
  -1  -9  -5  449.54   47.18
  -1  -9  -5  525.45   48.83
   1  -9   5  431.85   41.49
   1  -9   5  540.23   53.52
  -1  -9  -6   48.77   40.01
  -1  -9  -6  142.90   41.67
   1  -9   6   57.85   39.25
  -1  -9  -7   36.12   41.55
  -1  -9  -7   55.85   35.92
   1  -9   7   94.31   43.70
  -1  -9  -8  588.74   63.76
  -1  -9  -8  561.56   60.06
   1  -9   8  571.01   61.99
  -1  -9  -9   88.27   47.54
   1  -9   9    0.48   51.46
  -1  -9 -10  -46.00   47.55
   1  -9  10   -6.80   56.41
  -1  -9 -11  147.06   59.72
   1  -9  11  115.27   61.57
   1  -9  12  133.96   69.01
   1   9  12   85.21   64.45
   1   9  12  127.48   69.30
   1  -9  13  -75.04   75.51
  -1 -11  12   84.89   69.60
  -1 -11  11   28.92   58.95
   1 -11 -11   48.42   62.49
  -1 -11  10  -64.18   53.36
   1 -11 -10  129.90   63.53
  -1 -11   9   24.35   50.07
   1 -11  -9  -41.69   54.79
  -1 -11   8  322.88   57.65
   1 -11  -8  327.35   60.28
   1 -11  -8  272.53   50.82
  -1 -11   7   94.09   46.26
   1 -11  -7  191.63   51.93
   1 -11  -7  100.74   43.85
  -1 -11   6  -21.78   44.36
   1 -11  -6   37.96   43.89
   1 -11  -6  -14.68   42.16
  -1 -11   5   58.63   40.98
   1 -11  -5   87.12   42.88
   1 -11  -5   72.42   37.01
  -1 -11   4 1878.00   86.50
   1 -11  -4 2000.30   84.40
   1 -11  -4 1803.90   79.10
  -1 -11   3   23.65   41.47
   1 -11  -3   47.00   32.99
   1 -11  -3   27.88   40.70
  -1 -11   2   56.05   43.41
   1 -11  -2   94.87   39.06
   1 -11  -2    7.35   40.38
  -1 -11   1  161.96   42.57
   1 -11  -1  120.54   34.19
   1 -11  -1  140.21   44.55
  -1 -11   0   73.48   35.37
  -1 -11   0  120.33   42.85
   1 -11   0  155.71   38.33
   1 -11   0   78.71   41.48
  -1 -11  -1  -31.85   30.96
  -1 -11  -1   -3.36   43.14
   1 -11   1  -58.67   29.89
   1 -11   1   -5.62   36.79
  -1 -11  -2  446.81   43.30
  -1 -11  -2  384.85   49.34
   1 -11   2  468.79   43.91
   1 -11   2  365.37   46.87
  -1 -11  -3   99.15   31.74
  -1 -11  -3   67.96   43.93
   1 -11   3  102.40   39.26
  -1 -11  -4   79.51   38.24
  -1 -11  -4   52.15   37.63
   1 -11   4   64.70   44.04
  -1 -11  -5   69.30   37.73
  -1 -11  -5  133.91   44.65
   1 -11   5  125.30   42.63
  -1 -11  -6  217.27   50.87
  -1 -11  -6  246.13   52.04
   1 -11   6  264.82   49.72
  -1 -11  -7   52.25   46.94
  -1 -11  -7   42.90   46.00
   1 -11   7   38.46   50.51
  -1 -11  -8  435.27   66.17
  -1 -11  -8  388.00   57.14
   1 -11   8  498.90   63.53
  -1 -11  -9   -0.53   57.15
  -1 -11  -9   49.41   47.22
   1 -11   9   60.90   54.39
  -1 -11 -10  -24.80   62.00
   1 -11  10   24.29   61.12
   1 -11  11  -50.87   69.97
  -1 -13  10  146.00   66.91
  -1 -13   9   -6.94   61.64
   1 -13  -9   60.61   62.12
  -1 -13   8  260.92   61.84
   1 -13  -8  299.64   67.26
  -1 -13   7   80.81   57.79
   1 -13  -7   69.81   52.32
  -1 -13   6   27.22   54.64
   1 -13  -6   39.53   47.44
   1 -13  -6  -11.82   51.09
  -1 -13   5  -32.09   46.02
   1 -13  -5  -20.00   48.15
   1 -13  -5   44.59   46.50
  -1 -13   4  620.79   65.25
   1 -13  -4  735.63   65.95
   1 -13  -4  617.32   63.15
  -1 -13   3   -7.49   50.14
   1 -13  -3   36.54   46.11
   1 -13  -3   15.09   44.74
  -1 -13   2  365.28   59.52
   1 -13  -2  321.68   47.94
   1 -13  -2  315.21   54.46
  -1 -13   1  117.06   51.63
   1 -13  -1  172.76   47.10
   1 -13  -1  156.51   49.20
  -1 -13   0   60.20   44.38
   1 -13   0   11.29   47.27
  -1 -13  -1    0.41   42.93
   1 -13   1   -2.95   44.25
  -1 -13  -2  549.29   61.65
   1 -13   2  477.32   62.69
  -1 -13  -3  102.44   42.22
  -1 -13  -3  200.84   53.07
   1 -13   3   13.63   48.25
  -1 -13  -4   38.94   43.61
  -1 -13  -4   10.15   47.51
   1 -13   4   63.44   44.70
  -1 -13  -5   11.07   51.46
  -1 -13  -5   56.71   49.52
   1 -13   5   50.19   50.73
  -1 -13  -6  152.03   56.97
  -1 -13  -6  224.86   57.92
   1 -13   6  103.00   50.28
  -1 -13  -7   39.72   54.45
  -1 -13  -7  -28.23   51.10
   1 -13   7  -54.22   56.35
  -1 -13  -8  329.96   70.91
  -1 -13  -8  240.45   61.35
   1 -13   8  250.62   63.00
  -1 -13  -9   37.61   71.97
  -1 -13  -9  -16.64   61.07
   1 -13   9  -75.03   62.64
   1 -13  10   67.13   66.22
  -1 -15   8   94.90   67.50
   1 -15  -8  -33.84   74.92
  -1 -15   7  -48.59   65.01
   1 -15  -7   10.76   66.90
  -1 -15   6  -87.28   54.88
   1 -15  -6   46.19   62.52
  -1 -15   5  -97.03   57.30
   1 -15  -5   61.17   61.09
  -1 -15   4  121.67   64.34
   1 -15  -4  100.66   57.27
  -1 -15   3   23.65   56.41
   1 -15  -3   48.42   52.66
  -1 -15   2   70.76   53.41
   1 -15  -2  113.88   57.09
  -1 -15   1  -49.65   54.35
   1 -15  -1   -8.45   47.22
  -1 -15   0   39.04   57.92
   1 -15   0   56.04   50.34
  -1 -15  -1  110.86   59.71
   1 -15   1  163.15   54.83
  -1 -15  -2  196.36   56.17
   1 -15   2  239.20   63.89
  -1 -15  -3   65.29   56.63
   1 -15   3   64.67   53.72
  -1 -15  -4  -43.91   54.96
   1 -15   4   15.64   60.17
  -1 -15  -5  129.85   60.81
   1 -15   5  153.23   57.53
  -1 -15  -6   90.84   69.40
  -1 -15  -6   73.72   63.03
   1 -15   6   -7.91   62.91
  -1 -15  -7  -28.35   72.23
  -1 -15  -7   30.90   57.78
   1 -15   7   21.34   66.22
  -1 -17   4   67.98   73.24
  -1 -17   3  -32.15   70.28
  -1 -17   2   21.19   72.76
  -1 -17   1   61.60   62.19
  -1 -17   0   10.31   68.49
   1 -17   0   -0.83   66.51
  -1 -17  -1   18.55   59.60
   1 -17   1    2.54   67.30
  -1 -17  -2  136.57   67.24
   1 -17   2  102.80   69.57
  -1 -17  -3   66.40   63.04
   1 -17   3    6.33   64.62
  -1 -17  -4   -1.20   69.43
   1 -17   4   44.68   67.28
  -2   0  15   -8.20   70.14
  -2   0  14    7.47   56.85
  -2   0  14   38.66   62.49
  -2   0  14   55.69   51.73
  -2   0  13   10.30   46.86
  -2   0  13   85.50   51.53
  -2   0  13   -9.06   48.41
  -2   0  12 1639.50   80.20
  -2   0  12 1570.20   81.00
  -2   0  11    2.16   34.52
  -2   0  11   43.96   37.29
  -2   0  10  808.43   53.29
  -2   0  10  629.11   49.47
   2   0  -9  -10.42   33.54
   2   0  -8 4409.90   95.10
   2   0  -7   -6.19   22.62
   2   0  -6  801.68   36.40
   2   0  -5  -16.07   15.49
   2   0  -4   42.35   15.14
  -2   0   3  -17.67   10.94
  -2   0   3  -14.86   13.22
   2   0  -3   -1.60   12.91
  -2   0   2 2166.00   40.30
   2   0  -2 2305.50   36.40
  -2   0   1   10.55    9.00
   2   0  -1   -3.99    7.99
  -2   0   0 6678.40   68.80
   2   0   0 6906.80   69.70
   2   0   1   12.25   11.74
   2   0   2  919.56   32.12
   2   0   3   13.56   16.12
   2   0   4 7829.20  112.50
   2   0   5    5.21   20.41
   2   0   6  -18.78   22.28
   2   0   7   12.99   26.76
   2   0   8  771.03   51.85
   2   0   9   54.18   38.02
   2   0  10   17.29   36.65
   2   0  11   28.88   44.89
   2   0  12  -33.97   49.59
   2   0  13    9.56   49.45
   2   0  14  334.22   72.84
  -2  -2  15    3.98   68.16
  -2   2  15   35.86   57.73
  -2   2  15   75.15   72.56
  -2  -2  14   53.43   60.94
  -2   2  14   66.61   51.02
  -2   2  14   67.59   60.29
  -2  -2  13   42.79   53.88
  -2   2  13  -16.44   46.97
  -2   2  13  -22.88   50.74
  -2  -2  12  443.40   52.90
  -2  -2  12  593.62   63.58
  -2   2  12  549.80   54.37
  -2   2  12  437.65   57.77
   2  -2 -12  445.87   61.35
  -2  -2  11  128.89   37.97
  -2  -2  11  109.79   46.40
   2  -2 -11   79.64   42.35
  -2  -2  10   66.19   33.24
  -2  -2  10   75.34   36.27
  -2  -2  10  116.83   34.43
  -2   2  10   88.44   30.30
   2  -2 -10  125.19   37.67
  -2  -2   9   62.29   28.61
  -2  -2   9   32.66   30.29
  -2  -2   9   -4.24   27.78
  -2   2   9   -1.26   24.86
   2  -2  -9   42.20   32.31
  -2  -2   8 1580.10   55.70
  -2  -2   8 1530.70   61.80
  -2  -2   8 1545.10   55.10
  -2   2   8 1536.10   52.70
   2  -2  -8 1344.70   60.70
  -2  -2   7  279.85   28.55
  -2  -2   7  268.84   31.20
  -2  -2   7  238.36   26.85
  -2   2   7  286.99   26.54
   2  -2  -7  234.77   32.24
  -2  -2   6 2871.50   59.30
  -2  -2   6 3097.00   73.50
  -2  -2   6 2830.10   58.70
  -2   2   6 2687.90   58.90
   2  -2  -6 2911.20   71.50
  -2  -2   5  223.91   24.21
  -2   2   5  245.62   21.48
   2  -2  -5  245.52   24.77
   2   2  -5  232.42   19.67
  -2  -2   4  369.95   26.73
  -2   2   4  353.81   22.11
   2  -2  -4  375.31   25.51
   2   2  -4  379.37   18.37
  -2  -2   3 3741.80   61.90
  -2   2   3 3456.90   54.40
   2  -2  -3 3743.90   64.40
   2   2  -3 3704.50   38.80
  -2  -2   2  648.87   26.42
  -2   2   2  673.03   24.77
   2  -2  -2  660.89   27.98
   2   2  -2  694.95   10.40
  -2  -2   1 2726.50   46.80
  -2   2   1 2792.50   47.60
   2  -2  -1 3025.40   51.60
   2   2  -1 3162.30   32.40
  -2  -2   0   70.22   16.16
  -2  -2   0   71.13   11.06
   2  -2   0   76.04   16.00
   2   2   0   86.78   11.01
  -2  -2  -1  682.30   28.48
   2  -2   1  618.49   28.03
   2   2   1  679.16   25.39
   2   2   1  669.65   24.40
  -2  -2  -2   36.80   16.06
   2  -2   2   44.56   19.27
   2   2   2   11.95   15.71
   2   2   2   50.83   14.85
  -2  -2  -3   54.50   18.53
   2  -2   3  -14.60   19.35
   2   2   3   32.23   17.03
   2   2   3   22.82   16.80
   2  -2   4 6677.40  102.90
   2   2   4 7121.60  110.50
   2  -2   5   64.64   23.39
   2   2   5   73.79   24.58
   2   2   5   65.13   24.93
   2  -2   6   25.92   23.94
   2   2   6   32.91   29.58
   2   2   6   45.21   28.39
   2  -2   7   17.67   30.40
   2   2   7   71.80   31.44
   2   2   7   49.52   34.47
   2  -2   8  687.03   51.83
   2   2   8  611.76   51.58
   2   2   8  666.33   55.86
   2  -2   9  154.43   37.93
   2   2   9  112.65   40.00
   2   2   9  149.27   41.31
   2  -2  10  459.38   53.60
   2   2  10  426.62   50.68
   2  -2  11   18.59   41.21
   2   2  11   46.65   47.15
   2  -2  12   -4.66   49.90
   2   2  12   42.90   45.76
   2  -2  13   62.56   56.87
   2   2  13  179.01   56.60
   2  -2  14   75.06   68.16
   2  -2  14  164.51   66.42
   2   2  14  173.42   70.31
  -2  -4  15  -94.71   62.65
  -2   4  15   66.18   63.55
  -2   4  15   51.98   74.35
  -2  -4  14  -45.23   56.89
  -2   4  14   22.21   59.70
  -2   4  14  -15.14   53.72
  -2  -4  13  -29.03   50.53
   2  -4 -13   47.20   53.81
  -2  -4  12  334.99   56.56
   2  -4 -12  309.15   61.72
  -2  -4  11   78.82   46.62
   2  -4 -11  208.14   48.98
  -2  -4  10    2.72   41.27
   2  -4 -10    7.75   38.58
  -2  -4   9   48.40   29.70
  -2  -4   9   -1.46   33.64
   2  -4  -9  -24.94   32.98
  -2  -4   8  479.28   35.35
  -2  -4   8  467.77   44.41
  -2   4   8  490.26   34.35
   2  -4  -8  357.94   41.10
  -2  -4   7  251.22   27.66
  -2  -4   7  260.47   35.53
  -2   4   7  248.53   26.06
   2  -4  -7  183.15   33.45
  -2  -4   6  197.53   21.98
  -2  -4   6  227.29   32.43
  -2   4   6  207.70   21.25
   2  -4  -6  235.47   29.73
  -2  -4   5  434.68   22.04
  -2  -4   5  478.48   35.39
  -2   4   5  428.83   24.76
   2  -4  -5  467.21   35.84
  -2  -4   4  344.81   15.56
  -2  -4   4  303.99   29.30
  -2   4   4  310.00   22.85
   2  -4  -4  336.27   29.55
   2  -4  -4  350.77   23.42
  -2  -4   3 2062.90   20.50
  -2  -4   3 1991.20   54.80
  -2   4   3 1841.00   42.50
   2  -4  -3 2026.90   55.40
   2  -4  -3 1902.30   41.20
  -2  -4   2 2751.00   25.90
  -2  -4   2 2511.80   58.80
   2  -4  -2 2732.90   60.80
   2  -4  -2 2234.10   42.30
  -2  -4   1 2434.50   34.70
  -2  -4   1 2165.80   54.50
   2  -4  -1 2445.10   55.90
   2  -4  -1 2292.50   43.70
  -2  -4   0 1870.20   37.70
  -2  -4   0 1606.00   48.40
   2  -4   0 1828.60   49.10
   2  -4   0 1813.50   41.50
  -2  -4  -1    5.73   14.93
  -2  -4  -1  -35.12   19.59
   2  -4   1   10.77   21.55
   2  -4   1   -3.16   17.21
  -2  -4  -2  754.97   34.62
  -2  -4  -2  694.46   35.80
   2  -4   2  615.95   32.54
   2  -4   2  744.07   34.21
  -2  -4  -3   17.64   20.91
  -2  -4  -3   -7.26   19.66
   2  -4   3   -4.38   20.90
   2  -4   3    5.01   18.87
  -2  -4  -4 3224.60   77.90
  -2  -4  -4 3243.00   78.90
   2  -4   4 3126.80   72.60
   2  -4   4 3263.70   78.50
  -2  -4  -5   17.87   24.07
  -2  -4  -5   40.03   25.66
   2  -4   5   35.67   25.82
   2  -4   5   49.69   25.95
  -2  -4  -6  101.79   31.14
   2  -4   6   40.89   30.11
   2  -4   6   56.29   31.33
   2   4   6   26.74   26.66
   2   4   6  100.50   30.25
   2  -4   7   38.39   28.28
   2  -4   7   14.29   30.88
   2   4   7  -16.23   31.53
   2   4   7   36.81   32.77
   2  -4   8  140.39   38.43
   2  -4   8  246.71   42.08
   2   4   8  211.24   40.37
   2   4   8  148.83   40.21
   2  -4   9  -17.32   37.89
   2  -4   9   26.10   41.41
   2   4   9   49.14   38.60
   2   4   9    4.70   44.58
   2  -4  10  249.93   47.82
   2  -4  10  203.97   49.59
   2   4  10  246.84   47.99
   2   4  10  180.00   53.27
   2  -4  11  421.67   57.89
   2  -4  11  385.28   60.03
   2   4  11  219.90   51.99
   2   4  11  335.19   61.76
   2  -4  12  -11.33   55.10
   2  -4  12   60.11   52.39
   2   4  12  -79.40   47.95
   2   4  12  135.16   61.84
   2  -4  13  -16.76   61.71
   2  -4  13  121.70   59.12
   2   4  13  -31.08   54.86
   2  -4  14  275.25   74.17
  -2  -6  15  -15.49   78.88
  -2  -6  14   83.89   72.69
   2  -6 -14   60.40   75.64
  -2  -6  13   40.49   55.92
   2  -6 -13  -25.49   64.42
  -2  -6  12  207.50   55.80
   2  -6 -12  230.51   59.06
  -2  -6  11  125.01   49.63
   2  -6 -11   48.91   48.58
  -2  -6  10  553.31   59.08
   2  -6 -10  632.02   64.81
  -2  -6   9   39.32   40.32
   2  -6  -9   -5.05   36.83
  -2  -6   8  494.52   50.24
   2  -6  -8  457.59   46.91
  -2  -6   7  190.16   41.12
   2  -6  -7   93.81   34.15
  -2  -6   6 1149.40   59.60
  -2   6   6 1146.00   38.70
   2  -6  -6 1132.90   57.40
   2  -6  -6 1121.60   48.20
  -2  -6   5  296.95   20.92
  -2  -6   5  284.40   35.23
  -2   6   5  324.41   24.39
   2  -6  -5  345.47   35.79
   2  -6  -5  385.45   31.85
  -2  -6   4  832.58   23.79
  -2  -6   4  706.44   43.80
   2  -6  -4  809.56   46.57
   2  -6  -4  765.17   38.22
  -2  -6   3 1287.70   26.50
  -2  -6   3 1067.40   49.90
   2  -6  -3 1165.40   49.50
   2  -6  -3 1135.60   41.70
  -2  -6   2 2644.90   41.20
  -2  -6   2 1990.80   62.00
   2  -6  -2 2456.30   66.00
   2  -6  -2 2083.00   53.00
  -2  -6   1 1741.60   38.20
  -2  -6   1 1456.90   54.20
   2  -6  -1 1630.50   53.30
   2  -6  -1 1423.60   46.00
  -2  -6   0 1781.60   43.90
  -2  -6   0 1599.30   56.80
   2  -6   0 1710.60   54.50
   2  -6   0 1655.90   50.20
  -2  -6  -1   15.05   19.27
  -2  -6  -1   20.82   28.31
   2  -6   1   27.47   21.98
   2  -6   1    7.07   19.09
  -2  -6  -2 2513.40   63.50
  -2  -6  -2 2211.20   67.40
   2  -6   2 2187.30   60.90
   2  -6   2 2340.90   64.20
  -2  -6  -3  185.90   26.27
  -2  -6  -3  190.35   30.22
   2  -6   3  208.98   30.18
   2  -6   3  276.89   33.16
  -2  -6  -4  446.99   39.90
  -2  -6  -4  431.81   39.21
   2  -6   4  366.18   33.63
   2  -6   4  435.05   38.34
  -2  -6  -5   43.68   27.95
  -2  -6  -5  -17.73   29.73
   2  -6   5   35.87   30.00
   2  -6   5    8.68   30.97
  -2  -6  -6  860.97   55.73
  -2  -6  -6  780.31   52.39
   2  -6   6  829.09   51.03
   2  -6   6  962.17   59.31
  -2  -6  -7   62.15   38.75
   2  -6   7   54.76   31.89
   2  -6   7   16.81   33.42
  -2  -6  -8  144.85   43.88
   2  -6   8  134.59   36.70
   2  -6   8  185.00   42.82
   2   6   8   48.22   36.26
   2   6   8  123.87   41.58
   2  -6   9  -21.16   36.38
   2  -6   9   -1.70   41.16
   2   6   9  -32.94   38.26
   2   6   9   15.08   44.78
   2  -6  10   19.78   44.17
   2  -6  10   45.34   46.22
   2   6  10   54.02   51.47
   2   6  10   90.44   48.68
   2  -6  11   53.85   52.43
   2   6  11  165.45   51.99
   2   6  11  118.53   55.43
   2  -6  12   24.91   61.92
   2   6  12  -53.35   55.24
   2   6  12   -3.72   61.73
   2  -6  13  -21.00   62.08
   2   6  13   57.98   64.91
  -2  -8  14  127.66   77.61
  -2  -8  13   70.75   68.79
   2  -8 -13   60.09   65.57
  -2  -8  12   19.05   57.11
   2  -8 -12  -77.97   61.28
  -2  -8  11  178.82   57.23
   2  -8 -11   25.70   52.75
  -2  -8  10  346.29   61.42
   2  -8 -10  372.44   57.92
  -2  -8   9    7.57   46.49
   2  -8  -9   92.39   43.74
  -2  -8   8   -2.12   42.74
   2  -8  -8   71.27   42.29
  -2  -8   7   29.80   37.78
   2  -8  -7   16.02   33.28
   2  -8  -7    8.55   33.18
  -2  -8   6 1330.80   69.10
   2  -8  -6 1356.40   70.20
   2  -8  -6 1336.40   58.50
  -2  -8   5  182.63   39.17
   2  -8  -5  186.66   35.48
   2  -8  -5  201.07   35.10
  -2  -8   4 1544.80   68.10
   2  -8  -4 1557.80   66.90
   2  -8  -4 1507.40   57.10
  -2  -8   3  771.54   29.76
  -2  -8   3  626.85   48.01
   2  -8  -3  794.89   50.11
   2  -8  -3  649.12   42.72
  -2  -8   2  571.72   28.53
  -2  -8   2  435.58   43.13
   2  -8  -2  523.18   42.16
   2  -8  -2  429.56   38.96
  -2  -8   1  980.06   37.03
  -2  -8   1  811.79   51.01
   2  -8  -1  904.37   49.31
   2  -8  -1  937.86   48.76
  -2  -8   0   59.43   34.31
   2  -8   0    8.84   24.61
   2  -8   0   58.38   31.18
  -2  -8  -1  190.81   27.22
  -2  -8  -1  120.49   35.62
   2  -8   1  184.92   32.11
   2  -8   1  193.60   31.63
  -2  -8  -2 1192.70   51.20
  -2  -8  -2 1128.50   57.90
   2  -8   2 1250.60   54.50
   2  -8   2 1054.30   53.00
  -2  -8  -3  333.01   37.52
  -2  -8  -3  373.45   41.75
   2  -8   3  341.53   35.74
   2  -8   3  367.17   41.66
  -2  -8  -4  -21.44   31.10
  -2  -8  -4   -8.86   29.56
   2  -8   4   59.90   30.98
   2  -8   4   -9.06   34.16
  -2  -8  -5   37.79   35.44
  -2  -8  -5  -16.52   32.40
   2  -8   5  -30.72   29.96
   2  -8   5   20.64   37.70
  -2  -8  -6 1054.20   65.40
  -2  -8  -6  895.19   59.90
   2  -8   6  901.66   56.59
   2  -8   6  983.29   65.31
  -2  -8  -7  210.37   44.00
  -2  -8  -7  329.27   46.10
   2  -8   7  259.33   42.03
   2  -8   7  292.86   47.73
  -2  -8  -8   74.88   47.28
  -2  -8  -8  119.00   44.74
   2  -8   8  125.03   41.46
   2  -8   8  111.59   48.61
  -2  -8  -9   23.12   50.06
   2  -8   9    7.28   48.72
   2  -8  10  196.84   56.03
   2   8  10  212.72   57.44
   2   8  10  145.85   53.18
   2  -8  11   48.84   60.67
   2   8  11  101.11   55.05
   2   8  11  146.61   59.12
   2  -8  12   16.96   68.06
   2   8  12  188.84   64.46
   2   8  12  145.20   72.04
   2  -8  13  -25.41   69.43
  -2 -10  13   10.18   74.19
  -2 -10  12  -46.24   63.96
   2 -10 -12  -47.68   62.72
  -2 -10  11   60.49   58.70
   2 -10 -11   39.92   61.94
  -2 -10  10  485.46   70.14
   2 -10 -10  469.06   65.06
  -2 -10   9   34.78   46.15
   2 -10  -9   61.44   47.53
  -2 -10   8   52.04   44.20
   2 -10  -8  -51.36   45.12
  -2 -10   7  -65.17   42.07
   2 -10  -7   56.15   38.49
   2 -10  -7  -17.06   38.48
  -2 -10   6   39.49   39.04
   2 -10  -6   18.06   36.95
   2 -10  -6   25.83   37.40
  -2 -10   5  -38.06   38.23
   2 -10  -5   24.47   38.93
   2 -10  -5   15.81   36.03
  -2 -10   4   42.50   41.79
   2 -10  -4   29.56   37.50
   2 -10  -4   49.23   34.90
  -2 -10   3   69.12   39.50
   2 -10  -3  -13.45   31.10
   2 -10  -3  -27.78   35.40
  -2 -10   2  199.85   43.72
   2 -10  -2  243.28   37.99
   2 -10  -2  326.07   44.44
  -2 -10   1  -37.47   35.48
   2 -10  -1   11.74   33.98
   2 -10  -1  -17.86   37.38
  -2 -10   0  237.66   31.99
  -2 -10   0  204.76   46.24
   2 -10   0  236.57   39.08
   2 -10   0  205.20   43.76
  -2 -10  -1  198.70   31.53
  -2 -10  -1  118.83   41.61
   2 -10   1  155.29   35.77
   2 -10   1   58.75   39.76
  -2 -10  -2  786.20   48.79
  -2 -10  -2  645.15   55.13
   2 -10   2  787.97   52.01
   2 -10   2  669.50   51.66
  -2 -10  -3   19.26   32.52
  -2 -10  -3   83.54   38.96
   2 -10   3   33.87   32.40
   2 -10   3   32.03   39.08
  -2 -10  -4   39.65   32.47
  -2 -10  -4   23.02   36.56
   2 -10   4    2.11   33.04
   2 -10   4    3.98   34.40
  -2 -10  -5  411.72   47.74
  -2 -10  -5  324.23   51.64
   2 -10   5  407.48   43.62
   2 -10   5  406.44   49.03
  -2 -10  -6  915.67   67.02
  -2 -10  -6  896.39   66.29
   2 -10   6  977.80   71.34
  -2 -10  -7   -6.90   41.27
  -2 -10  -7  -10.65   39.86
   2 -10   7   18.17   45.88
  -2 -10  -8   19.78   51.53
  -2 -10  -8    2.74   43.30
   2 -10   8   -7.70   53.24
  -2 -10  -9   48.23   56.38
   2 -10   9   46.63   58.67
  -2 -10 -10   44.31   60.08
   2 -10  10   72.82   64.47
   2  10  10   70.95   58.81
   2  10  10   32.99   55.00
   2 -10  11  -32.61   63.32
   2  10  11  136.03   68.34
   2  10  11  -81.90   57.40
   2 -10  12  -14.13   70.24
  -2 -12  11    8.32   59.28
  -2 -12  10  114.71   64.45
   2 -12 -10   58.73   66.78
  -2 -12   9  -50.63   52.54
   2 -12  -9  -19.00   54.69
  -2 -12   8  -30.51   50.22
   2 -12  -8   11.97   54.05
  -2 -12   7   94.77   51.35
   2 -12  -7  -17.77   49.67
  -2 -12   6  312.95   57.98
   2 -12  -6  249.19   50.03
  -2 -12   5  115.50   52.01
   2 -12  -5  145.52   45.16
  -2 -12   4 1243.80   80.30
   2 -12  -4 1213.10   74.80
   2 -12  -4 1201.70   69.80
  -2 -12   3   50.97   48.65
   2 -12  -3   -5.29   35.99
   2 -12  -3   -4.96   40.92
  -2 -12   2  163.49   51.45
   2 -12  -2  185.42   44.15
   2 -12  -2  135.77   47.15
  -2 -12   1   63.73   46.80
   2 -12  -1   -2.46   39.29
   2 -12  -1   95.63   43.01
  -2 -12   0  222.45   53.48
   2 -12   0  252.48   45.33
   2 -12   0  256.28   49.86
  -2 -12  -1  128.09   43.43
   2 -12   1  227.52   42.93
   2 -12   1   38.59   44.54
  -2 -12  -2  421.14   46.77
  -2 -12  -2  315.55   52.30
   2 -12   2  433.17   50.64
   2 -12   2  369.95   52.89
  -2 -12  -3   10.55   35.98
  -2 -12  -3   48.98   41.70
   2 -12   3    4.25   43.22
  -2 -12  -4   43.75   43.92
  -2 -12  -4   29.00   41.46
   2 -12   4   31.87   40.62
  -2 -12  -5   59.42   42.27
  -2 -12  -5    5.28   44.75
   2 -12   5   -2.41   46.43
  -2 -12  -6  417.08   61.15
  -2 -12  -6  340.53   59.03
   2 -12   6  427.80   58.30
  -2 -12  -7   37.54   56.14
  -2 -12  -7   57.01   45.95
   2 -12   7   -8.37   52.33
  -2 -12  -8   41.29   58.85
  -2 -12  -8   64.54   55.54
   2 -12   8  119.60   54.45
  -2 -12  -9   84.91   67.59
  -2 -12  -9   35.28   60.14
   2 -12   9   18.25   60.02
  -2 -12 -10   -9.17   65.08
   2 -12  10   46.96   68.95
  -2 -14   9    3.55   62.53
   2 -14  -9  -59.08   65.04
  -2 -14   8   90.20   64.57
   2 -14  -8   96.50   67.95
  -2 -14   7   35.22   62.74
   2 -14  -7  -21.45   60.39
  -2 -14   6  -16.56   56.99
   2 -14  -6  -15.89   52.00
  -2 -14   5  -18.23   52.07
   2 -14  -5   13.15   57.07
  -2 -14   4  732.55   77.73
   2 -14  -4  811.95   76.07
  -2 -14   3   84.29   56.69
   2 -14  -3  133.65   54.92
  -2 -14   2   -5.08   46.85
   2 -14  -2   47.32   47.76
   2 -14  -2   61.48   52.68
  -2 -14   1  172.72   52.58
   2 -14  -1  164.28   51.80
   2 -14  -1   45.87   51.53
  -2 -14   0  472.31   62.76
   2 -14   0  407.27   57.01
  -2 -14  -1   16.09   48.52
   2 -14   1  -34.03   52.05
  -2 -14  -2  258.28   55.33
   2 -14   2  148.94   52.09
  -2 -14  -3   73.46   48.49
   2 -14   3  -42.42   52.36
  -2 -14  -4   59.32   49.34
   2 -14   4   -0.98   50.32
  -2 -14  -5    4.91   49.14
   2 -14   5   71.08   57.07
  -2 -14  -6  140.48   63.97
  -2 -14  -6   93.07   59.69
   2 -14   6   76.27   55.23
  -2 -14  -7   -4.63   65.04
  -2 -14  -7   20.26   54.96
   2 -14   7  116.00   63.74
  -2 -14  -8   43.54   74.56
  -2 -14  -8  -48.59   62.21
   2 -14   8  108.70   65.42
  -2 -16   7   17.75   72.42
  -2 -16   6 -107.84   64.53
   2 -16  -6  -35.82   70.14
  -2 -16   5  -18.90   67.39
   2 -16  -5   -0.28   62.71
  -2 -16   4   57.26   63.25
   2 -16  -4  116.27   70.31
  -2 -16   3   79.14   65.96
  -2 -16   2    4.34   59.34
  -2 -16   1   43.60   64.11
  -2 -16   0  134.98   67.34
  -2 -16  -1  -52.26   52.96
   2 -16   1    0.25   59.39
  -2 -16  -2   85.81   58.34
   2 -16   2  -32.52   64.14
  -2 -16  -3  -58.60   61.26
   2 -16   3    3.55   62.12
  -2 -16  -4   48.57   58.57
   2 -16   4   19.11   67.83
  -2 -16  -5  175.07   68.90
   2 -16   5   -6.91   67.60
  -3  -1  16  -31.25   72.07
  -3  -1  15   51.72   67.43
  -3  -1  14  163.64   54.43
  -3   1  14  192.24   50.68
  -3   1  14  180.33   64.32
  -3   1  14  264.47   63.28
  -3  -1  13   17.62   51.82
  -3   1  13   23.14   40.62
  -3   1  13   21.57   50.21
  -3  -1  12  221.62   42.87
  -3  -1  12  130.66   49.20
  -3  -1  12  200.81   45.29
  -3   1  12  200.93   42.30
   3  -1 -12  149.20   50.72
  -3  -1  11   54.30   34.40
  -3  -1  11   22.38   40.57
  -3  -1  11   -6.91   33.39
  -3   1  11   -1.36   31.57
   3  -1 -11   11.61   41.32
  -3  -1  10   42.31   32.33
  -3  -1  10   14.29   36.69
  -3  -1  10   97.54   33.89
  -3   1  10   39.95   30.02
   3  -1 -10   58.73   33.51
   3   1 -10   66.08   37.49
  -3  -1   9  149.19   31.53
  -3   1   9  153.58   28.96
   3  -1  -9  176.25   36.86
   3   1  -9  194.22   35.36
  -3  -1   8 2672.60   76.20
  -3   1   8 2770.00   74.60
   3  -1  -8 2517.60   74.90
   3   1  -8 2609.90   69.60
  -3  -1   7  196.41   26.22
  -3   1   7  117.91   22.13
   3  -1  -7  160.49   25.46
   3   1  -7  185.95   26.43
  -3  -1   6 2617.00   62.70
  -3   1   6 2447.10   61.70
   3  -1  -6 2777.40   66.80
   3   1  -6 2727.70   58.50
  -3  -1   5   -8.95   18.25
  -3   1   5    6.68   17.96
   3  -1  -5  -19.43   18.42
   3   1  -5  -17.91   14.21
  -3  -1   4  212.61   21.17
  -3   1   4  227.06   17.02
  -3   1   4  216.61   22.24
   3  -1  -4  212.01   23.33
   3   1  -4  191.82   17.49
  -3  -1   3  192.21   17.52
  -3  -1   3  185.12   20.11
  -3   1   3  192.10   20.66
   3  -1  -3  147.45   21.87
   3   1  -3  233.47   17.95
  -3  -1   2 7668.10   77.90
  -3  -1   2 8526.70   98.70
  -3   1   2 8174.40   96.00
   3  -1  -2 8297.20   93.10
   3   1  -2 8221.80   76.60
  -3  -1   1 4958.00   61.50
  -3  -1   1 4990.80   69.30
  -3   1   1 5127.80   73.10
   3  -1  -1 4934.30   69.40
   3   1  -1 5030.40   60.30
  -3  -1   0  434.08   22.69
  -3  -1   0  479.69   24.18
  -3   1   0  392.02   24.35
   3  -1   0  466.59   26.33
   3   1   0  450.04   23.70
  -3  -1  -1 6475.50   84.20
  -3  -1  -1 6183.90   75.80
   3  -1   1 6373.40   87.90
   3   1   1 6735.00   86.80
  -3  -1  -2 4143.30   73.00
   3  -1   2 3942.00   73.80
   3   1   2 4222.60   74.20
   3  -1   3   -2.96   21.19
   3   1   3    8.92   19.45
   3  -1   4 1855.00   59.40
   3   1   4 1976.90   60.90
   3  -1   5  364.82   34.51
   3   1   5  400.72   37.04
   3  -1   6  322.87   36.61
   3   1   6  256.82   34.52
   3  -1   7   49.58   34.30
   3   1   7   80.92   32.06
   3  -1   8  755.83   55.93
   3   1   8  791.37   56.78
   3  -1   9   33.73   35.96
   3   1   9  -45.10   34.32
   3  -1  10  191.14   48.13
   3   1  10  185.95   49.50
   3  -1  11   60.73   50.20
   3   1  11   67.28   51.11
   3  -1  12  -27.68   51.37
   3   1  12    3.15   50.04
   3  -1  13    7.79   59.56
   3   1  13   90.43   61.78
   3  -1  14  207.74   79.65
  -3  -3  15   42.91   69.88
  -3   3  15   68.77   57.74
  -3   3  15   13.76   68.89
  -3  -3  14  142.68   63.62
  -3   3  14  112.83   54.87
  -3   3  14  124.93   61.40
   3  -3 -14  194.32   66.06
  -3  -3  13  -49.82   49.99
   3  -3 -13    6.28   59.16
  -3  -3  12   70.82   48.24
   3  -3 -12   11.14   49.56
  -3  -3  11  173.39   42.23
   3  -3 -11  221.32   50.50
  -3  -3  10  -15.00   39.26
  -3   3  10   64.67   29.70
   3  -3 -10   51.93   40.48
  -3  -3   9  183.76   30.28
  -3  -3   9   94.38   37.64
  -3  -3   9   57.68   29.48
  -3   3   9   95.01   27.74
   3  -3  -9  137.11   34.85
  -3  -3   8 1407.60   48.40
  -3  -3   8 1535.90   65.20
  -3  -3   8 1563.50   51.60
  -3   3   8 1425.80   53.80
   3  -3  -8 1505.60   63.50
  -3  -3   7  346.42   27.50
  -3  -3   7  287.16   36.19
  -3  -3   7  364.01   26.65
  -3   3   7  318.30   29.59
   3  -3  -7  322.25   35.98
  -3  -3   6  325.25   22.97
  -3  -3   6  310.67   33.46
  -3  -3   6  348.46   23.03
  -3   3   6  322.05   27.31
   3  -3  -6  301.56   33.25
  -3  -3   5 2756.60   42.80
  -3  -3   5 2437.80   62.60
  -3  -3   5 2759.40   42.60
  -3   3   5 2459.50   57.10
   3  -3  -5 2764.20   69.50
  -3  -3   4  194.83   22.74
  -3   3   4  159.81   20.92
   3  -3  -4  225.25   26.82
   3   3  -4  182.25   12.16
  -3  -3   3 1200.40   41.40
  -3   3   3 1147.00   38.20
   3  -3  -3 1265.00   44.10
  -3  -3   2 1795.70   48.70
  -3   3   2 1981.00   49.20
   3  -3  -2 2027.80   53.50
   3   3  -2 1864.30   24.40
  -3  -3   1  254.30   25.39
  -3  -3   1  290.27   20.15
  -3   3   1  273.66   25.29
   3  -3  -1  295.17   26.42
   3   3  -1  297.43   16.94
  -3  -3   0 1720.80   48.60
  -3  -3   0 2034.80   42.50
   3  -3   0 1755.60   49.50
   3  -3   0 2137.70   40.50
   3   3   0 2061.00   41.60
  -3  -3  -1   62.70   22.34
  -3  -3  -1  100.22   15.71
   3  -3   1   90.11   22.23
   3  -3   1   80.17   18.47
   3   3   1   92.70   17.83
   3   3   1   98.44   17.82
  -3  -3  -2 2720.60   65.50
  -3  -3  -2 2555.70   42.70
   3  -3   2 2551.40   62.70
   3   3   2 2710.90   60.90
   3   3   2 2622.10   59.90
  -3  -3  -3  219.23   28.53
   3  -3   3  250.65   27.70
   3   3   3  192.91   25.55
   3   3   3  220.57   26.20
  -3  -3  -4 1195.90   52.00
   3  -3   4 1263.20   52.40
   3   3   4 1291.40   52.70
   3   3   4 1240.70   52.50
   3  -3   5   86.59   29.89
   3   3   5   69.43   28.05
   3   3   5   59.13   28.25
   3  -3   6  175.09   34.14
   3   3   6  219.23   36.48
   3   3   6  193.46   38.51
   3  -3   7  745.72   54.75
   3   3   7  894.79   59.76
   3   3   7  858.52   57.57
   3  -3   8  555.01   52.94
   3   3   8  555.76   53.40
   3   3   8  555.37   53.33
   3  -3   9  180.44   43.51
   3   3   9  240.43   44.55
   3  -3  10   64.04   45.23
   3   3  10   41.14   42.31
   3  -3  11   14.86   50.77
   3   3  11   27.62   48.44
   3  -3  12  -11.93   56.68
   3   3  12  -27.55   49.36
   3  -3  13  -59.42   68.62
   3  -3  13   32.33   58.63
   3   3  13   45.14   59.19
   3  -3  14  279.09   79.47
   3  -3  14  105.77   73.12
  -3  -5  15  144.05   75.61
   3  -5 -15  253.51   84.39
  -3  -5  14  -17.57   58.44
   3  -5 -14  116.79   65.47
  -3  -5  13  -23.77   57.89
   3  -5 -13   50.33   55.33
  -3  -5  12  256.42   54.39
   3  -5 -12  344.41   62.01
  -3  -5  11  376.87   59.02
   3  -5 -11  323.62   57.21
  -3  -5  10  202.42   49.40
   3  -5 -10  209.13   45.54
  -3  -5   9  229.61   47.47
   3  -5  -9  331.75   45.68
  -3  -5   8  750.80   53.82
   3  -5  -8  806.29   55.52
  -3  -5   7  587.45   46.66
  -3   5   7  748.21   38.73
   3  -5  -7  693.41   51.04
  -3  -5   6  203.64   18.82
  -3  -5   6  215.95   33.12
  -3   5   6  164.67   26.67
   3  -5  -6  212.70   32.43
  -3  -5   5   13.73    9.29
  -3  -5   5   17.45   24.25
  -3   5   5   25.58   21.92
   3  -5  -5  -44.72   26.40
   3  -5  -5  -11.49   19.27
  -3  -5   4  512.20   36.81
  -3   5   4  537.67   31.26
   3  -5  -4  533.43   38.71
   3  -5  -4  599.76   28.63
  -3  -5   3   18.22   22.95
  -3   5   3   17.41   18.73
   3  -5  -3   -9.41   21.41
   3  -5  -3   18.63   17.66
  -3  -5   2  787.81   42.00
   3  -5  -2 1033.50   45.00
   3  -5  -2  930.78   32.12
   3   5  -2 1028.50   20.20
  -3  -5   1 1780.70   57.60
   3  -5  -1 2026.30   59.40
   3  -5  -1 1704.10   42.00
   3   5  -1 2012.50   37.90
   3   5  -1 2107.30   38.40
  -3  -5   0 1034.70   34.00
  -3  -5   0  853.03   42.81
  -3  -5   0 1051.80   33.70
   3  -5   0  964.61   42.67
   3  -5   0  969.22   36.19
   3   5   0  988.22   32.71
   3   5   0  963.42   32.18
  -3  -5  -1 1494.30   45.10
  -3  -5  -1 1261.10   52.00
  -3  -5  -1 1316.90   34.00
   3  -5   1 1145.20   46.60
   3  -5   1 1426.70   46.00
  -3  -5  -2 1239.30   46.60
  -3  -5  -2 1186.30   50.80
  -3  -5  -2 1168.40   28.30
   3  -5   2 1155.10   48.20
   3  -5   2 1292.10   48.00
   3   5   2 1133.70   42.80
  -3  -5  -3  -12.98   20.68
  -3  -5  -3  -17.27   23.13
   3  -5   3   33.69   23.99
   3  -5   3    9.53   22.23
   3   5   3   -6.99   19.52
   3   5   3    5.48   22.35
  -3  -5  -4 1028.10   52.90
   3  -5   4  950.68   49.09
   3  -5   4 1138.70   53.50
   3   5   4  968.67   48.66
   3   5   4 1065.80   52.00
  -3  -5  -5 1076.20   57.40
   3  -5   5  980.80   53.48
   3  -5   5 1108.10   55.60
   3   5   5 1193.60   58.20
   3   5   5 1167.50   57.40
  -3  -5  -6  118.79   32.97
   3  -5   6  111.68   34.85
   3  -5   6   91.67   31.86
   3   5   6   73.02   33.21
   3   5   6   88.88   33.74
   3  -5   7  445.09   48.26
   3  -5   7  491.26   48.22
   3   5   7  482.48   51.24
   3   5   7  479.58   49.38
   3  -5   8  498.28   51.35
   3  -5   8  440.40   50.95
   3   5   8  457.71   52.97
   3   5   8  501.20   55.42
   3  -5   9  149.81   41.04
   3  -5   9  158.21   46.44
   3   5   9  128.19   45.38
   3   5   9   66.32   48.24
   3  -5  10  145.74   47.40
   3  -5  10  114.91   45.53
   3   5  10   74.43   49.17
   3   5  10   65.29   50.86
   3  -5  11  -21.15   53.52
   3  -5  11  -25.23   46.81
   3   5  11    0.27   48.00
   3   5  11  -42.59   49.51
   3  -5  12  102.12   62.66
   3  -5  12   91.21   55.69
   3   5  12   44.13   63.06
   3  -5  13  -62.05   68.82
  -3  -7  14   18.58   71.40
   3  -7 -14  -95.36   69.01
  -3  -7  13   18.42   59.12
   3  -7 -13   56.78   64.40
  -3  -7  12  173.56   63.76
   3  -7 -12  186.04   59.33
  -3  -7  11  125.09   53.22
   3  -7 -11   40.22   49.73
  -3  -7  10  173.04   54.01
   3  -7 -10   50.00   45.67
  -3  -7   9  447.46   53.42
   3  -7  -9  386.84   50.03
  -3  -7   8  429.17   49.23
   3  -7  -8  427.38   51.27
  -3  -7   7  354.99   44.45
   3  -7  -7  465.70   48.07
  -3  -7   6  682.27   51.89
  -3   7   6  789.26   38.85
   3  -7  -6  873.17   57.11
   3  -7  -6  837.07   44.16
  -3  -7   5   25.47   33.90
   3  -7  -5    9.27   29.82
   3  -7  -5   24.96   26.33
  -3  -7   4 1349.80   61.70
   3  -7  -4 1451.30   61.60
   3  -7  -4 1466.20   48.90
  -3  -7   3  208.38   35.40
   3  -7  -3  166.87   32.40
   3  -7  -3  120.36   27.45
  -3  -7   2  313.55   20.39
  -3  -7   2  242.66   35.87
   3  -7  -2  244.97   32.48
   3  -7  -2  306.95   31.52
  -3  -7   1   92.11   19.80
  -3  -7   1   53.34   31.04
   3  -7  -1   62.97   29.26
   3  -7  -1   72.69   27.77
  -3  -7   0 2350.90   55.60
  -3  -7   0 1759.10   66.40
   3  -7   0 1940.30   64.70
   3  -7   0 2033.20   59.50
  -3  -7  -1  263.84   27.74
  -3  -7  -1  210.14   36.10
  -3  -7  -1  149.07   20.26
   3  -7   1  187.73   29.91
   3  -7   1  160.10   29.33
  -3  -7  -2   75.70   25.33
  -3  -7  -2   38.33   33.08
   3  -7   2   68.44   30.52
   3  -7   2   78.41   27.07
  -3  -7  -3   11.48   28.16
  -3  -7  -3  -24.13   29.19
   3  -7   3  -23.02   31.08
   3  -7   3   47.77   31.02
  -3  -7  -4 1386.90   62.20
  -3  -7  -4 1081.20   58.90
   3  -7   4 1168.30   57.10
   3  -7   4 1320.50   62.80
  -3  -7  -5  403.03   44.86
  -3  -7  -5  424.66   48.13
   3  -7   5  333.53   43.27
   3  -7   5  425.49   46.29
  -3  -7  -6  289.07   43.02
  -3  -7  -6  329.67   45.78
   3  -7   6  394.62   46.10
   3  -7   6  382.82   45.31
   3   7   6  313.06   41.99
   3   7   6  258.98   40.13
  -3  -7  -7  563.27   55.73
   3  -7   7  436.53   50.85
   3  -7   7  607.09   55.61
   3   7   7  518.75   52.49
   3   7   7  577.91   55.88
   3  -7   8  175.44   45.19
   3  -7   8  207.11   51.05
   3   7   8  193.53   48.77
   3   7   8  282.09   47.15
   3  -7   9   66.26   46.65
   3  -7   9   26.60   44.47
   3   7   9   28.82   44.87
   3   7   9   12.62   48.46
   3  -7  10  184.55   55.78
   3  -7  10  103.91   51.55
   3   7  10  132.81   57.44
   3   7  10  151.58   51.98
   3  -7  11  -43.68   60.11
   3   7  11    4.81   60.56
   3   7  11  -96.81   51.48
   3  -7  12   78.88   65.13
   3   7  12  179.63   71.46
   3   7  12   73.68   65.44
   3  -7  13  -19.95   75.22
  -3  -9  13   17.72   69.30
  -3  -9  12   78.37   57.25
   3  -9 -12   67.69   64.23
  -3  -9  11   72.42   53.29
   3  -9 -11   82.47   55.32
  -3  -9  10  280.77   55.36
   3  -9 -10  292.42   55.97
  -3  -9   9    7.23   43.58
   3  -9  -9  -19.79   41.74
  -3  -9   8   23.48   44.98
   3  -9  -8   35.15   39.96
  -3  -9   7   -0.39   39.51
   3  -9  -7   -7.95   38.33
  -3  -9   6   47.36   37.72
   3  -9  -6   88.44   41.81
  -3  -9   5  585.72   57.07
   3  -9  -5  625.07   51.60
   3  -9  -5  710.65   48.06
  -3  -9   4  942.42   61.05
   3  -9  -4 1168.20   63.20
   3  -9  -4  894.41   49.90
  -3  -9   3  597.75   52.54
   3  -9  -3  692.05   52.52
   3  -9  -3  577.99   44.32
  -3  -9   2   18.74   38.68
   3  -9  -2  -27.46   29.21
   3  -9  -2   54.84   32.57
  -3  -9   1  472.19   48.75
   3  -9  -1  485.52   46.67
   3  -9  -1  537.08   44.77
  -3  -9   0 1847.40   56.50
  -3  -9   0 1509.70   71.60
   3  -9   0 1804.40   71.00
   3  -9   0 1766.90   66.80
  -3  -9  -1   16.03   27.82
  -3  -9  -1   12.63   34.43
   3  -9   1    2.23   28.60
   3  -9   1   -0.73   28.50
  -3  -9  -2   -5.35   28.41
  -3  -9  -2   54.08   37.67
   3  -9   2  -34.30   31.22
   3  -9   2   29.43   34.67
  -3  -9  -3  -53.98   29.91
  -3  -9  -3    9.35   33.78
   3  -9   3   -4.33   30.66
   3  -9   3   23.78   34.17
  -3  -9  -4  111.24   34.39
  -3  -9  -4  147.78   41.68
   3  -9   4  145.68   34.17
   3  -9   4  141.23   41.06
  -3  -9  -5   55.66   37.26
  -3  -9  -5   60.21   41.24
   3  -9   5  -36.27   36.63
   3  -9   5    6.51   36.10
  -3  -9  -6  245.36   49.05
  -3  -9  -6  168.74   42.89
   3  -9   6  226.83   46.57
   3  -9   6  156.22   47.67
  -3  -9  -7  247.25   52.40
  -3  -9  -7  283.07   53.07
   3  -9   7  326.36   49.54
   3  -9   7  275.49   54.74
  -3  -9  -8  138.93   46.28
   3  -9   8   52.82   48.57
   3   9   8   94.75   44.73
   3   9   8  134.96   51.53
   3  -9   9   26.03   51.86
   3   9   9   40.42   48.35
   3   9   9   -9.66   52.43
   3  -9  10   32.83   62.38
   3   9  10   70.61   55.98
   3   9  10  131.25   62.42
   3  -9  11    4.28   69.19
   3   9  11   32.26   61.87
   3   9  11  173.30   70.81
   3  -9  12   51.54   72.01
  -3 -11  12   11.13   62.42
  -3 -11  11   80.67   64.60
   3 -11 -11  117.58   64.07
  -3 -11  10  109.08   62.54
   3 -11 -10  328.09   64.00
  -3 -11   9  -66.93   55.21
   3 -11  -9  -49.92   48.48
  -3 -11   8  -97.56   44.43
   3 -11  -8   10.41   45.95
  -3 -11   7   51.60   47.33
   3 -11  -7  -64.01   48.67
  -3 -11   6  143.29   48.13
   3 -11  -6  119.54   48.00
  -3 -11   5  334.71   52.89
   3 -11  -5  361.87   49.40
  -3 -11   4  656.68   62.71
   3 -11  -4  862.96   62.32
  -3 -11   3   95.85   43.81
   3 -11  -3   10.19   35.12
   3 -11  -3   37.31   38.04
  -3 -11   2   -3.39   40.17
   3 -11  -2   27.81   40.02
   3 -11  -2    7.16   38.49
  -3 -11   1   22.73   45.91
   3 -11  -1   52.20   39.13
   3 -11  -1   53.24   38.54
  -3 -11   0 1170.30   72.10
   3 -11   0 1345.60   70.40
   3 -11   0 1294.00   69.80
  -3 -11  -1  140.14   47.47
   3 -11   1  126.81   42.34
   3 -11   1  205.43   45.94
  -3 -11  -2   46.71   35.94
  -3 -11  -2   12.38   40.92
   3 -11   2  -35.21   38.63
   3 -11   2   82.49   42.29
  -3 -11  -3  112.03   39.12
  -3 -11  -3   66.82   41.62
   3 -11   3  113.59   41.61
   3 -11   3  103.53   43.32
  -3 -11  -4   33.78   40.35
  -3 -11  -4   -6.03   40.15
   3 -11   4  -28.63   39.52
   3 -11   4   40.70   43.03
  -3 -11  -5  126.15   42.20
  -3 -11  -5  164.24   45.66
   3 -11   5  123.60   48.05
  -3 -11  -6  127.60   46.56
  -3 -11  -6  151.15   51.56
   3 -11   6   64.27   50.05
  -3 -11  -7  117.17   54.20
  -3 -11  -7  -35.04   47.54
   3 -11   7   18.18   56.13
  -3 -11  -8  -88.23   54.43
  -3 -11  -8  -34.47   53.02
   3 -11   8   17.39   55.04
   3  11   8   89.63   56.86
   3  11   8   86.90   52.88
  -3 -11  -9   51.01   56.92
   3 -11   9  -27.97   58.29
   3  11   9  -50.44   61.24
   3  11   9  -73.68   52.83
   3 -11  10   12.05   71.44
   3  11  10   45.45   69.64
   3  11  10   66.17   64.18
  -3 -13  11  -24.56   65.18
  -3 -13  10  264.80   68.89
  -3 -13   9   59.31   59.12
   3 -13  -9  -59.47   57.79
  -3 -13   8  -48.22   51.80
   3 -13  -8  -28.10   58.93
  -3 -13   7   -7.55   56.84
   3 -13  -7  -37.00   55.90
  -3 -13   6  187.83   59.32
   3 -13  -6  171.49   53.16
  -3 -13   5   13.83   50.47
   3 -13  -5   78.92   47.75
  -3 -13   4  204.51   58.88
   3 -13  -4  252.15   50.48
  -3 -13   3   98.84   49.87
   3 -13  -3   90.25   48.83
  -3 -13   2  116.47   54.34
   3 -13  -2   31.90   46.48
  -3 -13   1   55.29   47.27
   3 -13  -1  154.77   50.72
   3 -13  -1   94.86   46.64
  -3 -13   0  654.12   69.59
   3 -13   0  839.24   64.58
   3 -13   0  647.15   62.72
  -3 -13  -1   20.03   45.70
   3 -13   1  -43.19   43.13
   3 -13   1   19.05   48.03
  -3 -13  -2   19.34   47.56
   3 -13   2   93.06   47.47
   3 -13   2  110.45   48.79
  -3 -13  -3   20.38   49.39
   3 -13   3   17.99   51.08
  -3 -13  -4    8.56   50.50
   3 -13   4   78.86   53.26
  -3 -13  -5   88.44   55.42
  -3 -13  -5  -17.31   46.81
   3 -13   5  -24.47   44.02
  -3 -13  -6  254.50   61.67
  -3 -13  -6  188.80   61.53
   3 -13   6  318.67   57.51
  -3 -13  -7    8.42   62.87
  -3 -13  -7  -46.91   58.02
   3 -13   7   46.18   61.63
  -3 -13  -8  -69.74   68.35
  -3 -13  -8   24.02   56.00
   3 -13   8  -32.90   62.12
   3  13   8   12.43   59.73
  -3 -13  -9   26.01   61.63
   3 -13   9   27.03   63.13
  -3 -15   8   43.27   63.24
  -3 -15   7   23.96   62.40
   3 -15  -7   31.91   70.79
  -3 -15   6   -3.94   56.81
   3 -15  -6  147.49   66.93
  -3 -15   5   46.76   56.68
   3 -15  -5   30.35   57.15
  -3 -15   4   64.54   56.69
   3 -15  -4   93.72   61.42
  -3 -15   3  -46.50   53.66
   3 -15  -3  -10.60   57.21
  -3 -15   2   70.88   55.87
   3 -15  -2  112.37   58.85
  -3 -15   1  -21.28   59.99
  -3 -15   0  179.54   58.85
  -3 -15  -1   39.60   54.59
  -3 -15  -2  151.74   58.13
   3 -15   2   83.04   62.50
  -3 -15  -3   28.95   58.59
   3 -15   3  -94.81   55.92
  -3 -15  -4  -31.32   55.21
   3 -15   4    6.83   53.71
  -3 -15  -5   30.02   61.29
   3 -15   5  116.08   65.89
  -3 -15  -6  286.72   66.46
   3 -15   6  104.90   62.80
  -3 -17   4   89.84   70.13
  -3 -17   3  102.23   70.58
  -3 -17   2   37.18   73.87
  -3 -17   1   62.97   68.69
  -3 -17   0  121.36   66.88
  -3 -17  -1   81.91   70.71
  -3 -17  -2   83.24   72.52
  -4   0  13   60.87   50.88
  -4   0  13   45.95   42.90
  -4   0  12   59.58   44.73
  -4   0  12   67.34   38.20
   4   0 -12  115.43   46.52
  -4   0  11   -6.62   36.97
  -4   0  11   46.01   33.99
   4   0 -11   -5.21   41.00
  -4   0  10  258.15   40.10
  -4   0  10  159.96   32.41
   4   0 -10  211.47   39.82
  -4   0   9   -6.66   30.56
  -4   0   9  -13.77   26.48
   4   0  -9  -38.35   28.62
  -4   0   8 3816.60   83.90
  -4   0   8 3407.10   88.30
   4   0  -8 3815.20   86.60
  -4   0   7  -37.10   23.70
  -4   0   7    2.36   19.79
   4   0  -7  -15.65   23.07
  -4   0   6  -30.64   20.69
  -4   0   6   11.42   19.41
   4   0  -6    0.30   19.70
  -4   0   5  -11.47   17.47
  -4   0   5  -10.64   17.36
   4   0  -5   19.30   19.25
  -4   0   4 7420.00   78.30
  -4   0   4 7755.40  110.60
   4   0  -4 7893.60   96.80
  -4   0   3   -0.87   14.27
  -4   0   3    4.80   17.33
   4   0  -3   30.71   18.34
  -4   0   2 1493.90   30.20
  -4   0   2 1452.50   44.50
   4   0  -2 1530.10   41.20
  -4   0   1    3.73   13.50
  -4   0   1  -12.03   17.23
   4   0  -1   -0.85   18.67
  -4   0   0 1547.70   38.10
  -4   0   0 1454.10   44.60
   4   0   0 1513.90   45.30
  -4   0  -1    6.08   18.95
   4   0   1   17.08   18.75
   4   0   2  806.17   39.22
   4   0   3   17.55   23.83
   4   0   4 1144.50   53.10
   4   0   5    4.94   28.11
   4   0   6  153.71   34.19
   4   0   7   -7.92   31.96
   4   0   8 1208.90   69.60
   4   0   9   54.24   39.20
   4   0  10  285.93   52.32
   4   0  11   13.33   45.95
   4   0  12    1.38   52.92
   4   0  13   20.04   60.15
  -4  -2  15  218.70   69.21
  -4  -2  15   53.56   50.14
  -4   2  15  166.95   64.59
  -4   2  15   61.16   65.18
  -4  -2  14  349.17   66.08
   4  -2 -14  423.69   65.43
  -4  -2  13   38.98   52.69
   4  -2 -13   59.06   56.31
  -4  -2  12  -41.49   40.37
   4  -2 -12   51.77   42.88
  -4  -2  11   30.47   40.85
  -4   2  11    8.44   31.42
   4  -2 -11  -41.99   40.56
  -4  -2  10  -37.03   30.62
  -4  -2  10   -2.08   37.19
  -4  -2  10   60.76   33.84
  -4   2  10  -42.58   27.73
   4  -2 -10  -15.59   36.49
  -4  -2   9   17.20   33.47
  -4   2   9   42.92   28.11
   4  -2  -9   35.40   29.58
   4   2  -9   96.08   32.14
  -4  -2   8 1969.70   68.00
  -4   2   8 1808.70   63.80
   4  -2  -8 1848.10   68.10
   4   2  -8 1977.30   58.10
  -4  -2   7   91.89   28.23
  -4   2   7  102.59   27.92
   4  -2  -7   71.96   25.41
   4   2  -7   78.76   23.40
  -4  -2   6   45.13   23.73
  -4   2   6   14.80   21.92
   4  -2  -6   54.62   24.90
   4   2  -6   25.90   18.34
  -4  -2   5  -15.25   19.77
  -4  -2   5  -18.23   19.59
  -4   2   5   24.28   15.93
  -4   2   5   -2.68   17.15
   4  -2  -5  -18.21   18.75
   4   2  -5   27.32   16.60
  -4  -2   4 4373.10   72.70
  -4  -2   4 4270.60   83.40
  -4   2   4 4236.40   79.20
   4  -2  -4 4503.20   82.00
   4   2  -4 4725.80   59.00
  -4  -2   3   97.73   20.02
  -4  -2   3   80.11   20.39
  -4   2   3   97.87   20.34
   4  -2  -3  111.75   21.59
   4   2  -3   98.41   16.13
  -4  -2   2  728.29   32.32
  -4  -2   2  751.82   33.57
  -4   2   2  722.63   35.28
   4  -2  -2  694.42   34.80
   4   2  -2  730.28   25.84
  -4  -2   1   51.02   20.08
  -4  -2   1   45.09   16.73
  -4   2   1   29.07   19.45
   4  -2  -1   44.55   20.72
   4   2  -1   34.51   15.81
  -4  -2   0  608.40   31.07
  -4  -2   0  612.78   30.06
  -4   2   0  667.90   34.67
   4  -2   0  570.02   33.44
   4   2   0  669.06   29.99
  -4  -2  -1 1461.70   46.20
  -4  -2  -1 1389.20   41.10
   4   2   1 1508.90   46.00
  -4  -2  -2 1813.00   54.80
  -4  -2  -2 1884.10   46.50
   4  -2   2 1779.50   57.10
   4   2   2 1932.60   55.70
  -4  -2  -3   70.34   22.23
   4  -2   3   63.50   27.44
   4   2   3   24.28   21.67
   4  -2   4  293.41   35.05
   4   2   4  272.86   32.81
   4  -2   5  223.61   35.99
   4   2   5  203.13   33.87
   4  -2   6   -2.36   31.58
   4   2   6    1.06   33.53
   4  -2   7   33.01   33.51
   4   2   7   27.20   32.48
   4  -2   8 1212.40   70.70
   4   2   8 1102.20   68.30
   4  -2   9   -7.31   38.28
   4   2   9  -55.07   39.94
   4  -2  10  -33.94   46.60
   4   2  10   18.62   45.34
   4  -2  11   64.27   49.62
   4   2  11  -19.79   48.30
   4  -2  12  135.91   58.20
   4   2  12  187.54   63.85
   4  -2  13  -19.29   63.26
  -4  -4  15  158.21   76.35
   4  -4 -15  -83.54   74.51
  -4  -4  14  -18.34   62.59
   4  -4 -14  127.88   70.56
  -4  -4  13  123.67   51.74
   4  -4 -13   73.01   59.40
  -4  -4  12   73.19   45.72
   4  -4 -12   -7.20   51.62
  -4  -4  11   39.30   44.84
   4  -4 -11   25.94   41.96
  -4  -4  10  285.43   48.41
   4  -4 -10  236.21   46.38
  -4  -4   9   14.72   38.92
  -4   4   9   10.00   29.10
   4  -4  -9   -6.34   32.91
  -4  -4   8  807.01   54.30
  -4   4   8  801.39   45.10
   4  -4  -8  833.56   54.49
  -4  -4   7  482.74   43.48
  -4   4   7  373.73   33.21
   4  -4  -7  538.44   43.26
  -4  -4   6  305.46   19.13
  -4  -4   6  223.85   33.46
  -4  -4   6  304.66   19.05
  -4   4   6  249.40   28.78
   4  -4  -6  281.75   36.78
  -4  -4   5   33.63    9.44
  -4  -4   5   -0.49   21.82
  -4   4   5   27.44   23.54
   4  -4  -5   15.64   24.35
  -4  -4   4 1339.90   49.50
  -4   4   4 1234.00   45.40
   4  -4  -4 1475.70   54.90
  -4  -4   3  183.32   29.17
  -4   4   3  181.85   25.55
   4  -4  -3  241.79   30.88
   4   4  -3  225.15   10.49
  -4  -4   2  462.43   33.26
  -4  -4   2  437.77   29.70
  -4   4   2  457.37   31.07
   4  -4  -2  467.05   34.78
   4   4  -2  466.16   19.08
  -4  -4   1 1563.00   53.10
  -4  -4   1 1629.60   46.30
   4  -4  -1 1758.50   37.00
   4   4  -1 1660.20   38.20
  -4  -4   0  101.46   25.13
  -4  -4   0  107.23   19.94
   4  -4   0  101.77   25.59
   4  -4   0  125.61   20.55
   4   4   0  102.95   18.22
  -4  -4  -1  666.63   38.88
  -4  -4  -1  640.97   29.11
   4  -4   1  570.96   38.89
   4  -4   1  660.56   32.96
   4   4   1  734.67   34.86
  -4  -4  -2 1103.50   49.20
  -4  -4  -2 1009.10   33.10
   4  -4   2 1041.70   50.50
   4  -4   2 1201.20   46.10
   4   4   2 1220.60   48.40
  -4  -4  -3 1784.70   63.40
   4  -4   3 1727.20   62.80
   4   4   3 1677.90   59.40
   4   4   3 1741.30   59.60
  -4  -4  -4  805.49   50.54
   4  -4   4  789.44   48.74
   4   4   4  937.30   50.06
   4   4   4  902.76   50.98
  -4  -4  -5   45.29   30.25
   4  -4   5   78.42   32.08
   4   4   5   44.27   32.42
   4   4   5   68.99   30.67
   4  -4   6  866.21   55.81
   4   4   6  851.35   55.95
   4  -4   7    5.88   34.68
   4   4   7    0.18   36.28
   4  -4   8  642.66   59.59
   4   4   8  730.46   62.11
   4  -4   9   69.86   44.98
   4   4   9  112.02   43.96
   4  -4  10   51.02   53.04
   4   4  10   41.63   52.15
   4  -4  11  -73.36   55.96
   4  -4  11   23.94   54.76
   4   4  11   77.73   56.85
   4  -4  12   61.21   68.09
   4  -4  12  111.41   62.54
   4   4  12   86.67   63.05
   4  -4  13  -50.85   76.77
   4  -4  13   36.76   69.55
  -4  -6  15  127.32   78.25
  -4  -6  14  112.67   71.24
   4  -6 -14  162.78   73.75
  -4  -6  13  114.50   63.32
   4  -6 -13   76.73   58.87
  -4  -6  12  153.00   59.17
   4  -6 -12  191.14   57.68
  -4  -6  11   29.60   52.91
   4  -6 -11   15.67   46.57
  -4  -6  10  353.43   56.56
   4  -6 -10  469.83   57.35
  -4  -6   9   20.95   42.47
   4  -6  -9  -28.38   35.48
  -4  -6   8  514.12   52.28
   4  -6  -8  528.50   52.15
  -4  -6   7  370.89   42.87
  -4   6   7  490.74   39.32
   4  -6  -7  445.51   48.03
  -4  -6   6  839.53   52.43
  -4   6   6  826.13   44.99
   4  -6  -6  699.97   50.57
  -4  -6   5  360.12   38.76
  -4   6   5  411.32   34.14
   4  -6  -5  402.85   39.99
   4  -6  -5  390.79   27.92
  -4  -6   4  499.89   44.17
  -4   6   4  533.69   36.35
   4  -6  -4  497.50   42.49
   4  -6  -4  549.76   28.93
  -4  -6   3  337.85   37.40
   4  -6  -3  272.63   37.34
   4  -6  -3  313.49   25.81
  -4  -6   2 1048.10   52.10
   4  -6  -2 1234.50   54.70
   4  -6  -2 1095.10   37.90
   4   6  -2 1251.90   29.00
  -4  -6   1  300.80   36.19
  -4  -6   1  329.31   27.28
   4  -6  -1  374.20   36.47
   4  -6  -1  338.02   29.19
   4   6  -1  420.89   25.05
  -4  -6   0   15.22   27.83
  -4  -6   0   -1.89   18.49
   4  -6   0    0.79   28.15
   4  -6   0    4.00   22.79
   4   6   0  -11.77   19.68
   4   6   0  -10.81   20.14
  -4  -6  -1 1033.60   53.80
  -4  -6  -1 1036.30   36.50
   4  -6   1 1042.00   51.90
   4  -6   1 1095.90   46.50
   4   6   1 1195.60   45.10
   4   6   1 1073.50   44.50
  -4  -6  -2  551.13   43.56
  -4  -6  -2  665.80   28.46
   4  -6   2  632.78   45.54
   4  -6   2  711.36   42.43
   4   6   2  730.50   41.67
   4   6   2  675.35   40.18
  -4  -6  -3 1746.10   69.70
   4  -6   3 1664.60   68.10
   4  -6   3 1837.20   65.70
   4   6   3 1991.40   67.90
   4   6   3 1944.00   65.70
  -4  -6  -4  176.11   38.51
   4  -6   4  245.08   41.05
   4  -6   4  234.99   36.92
   4   6   4  308.94   36.53
   4   6   4  241.91   38.20
  -4  -6  -5   69.50   35.44
   4  -6   5  108.90   39.63
   4  -6   5  126.45   36.59
   4   6   5   66.43   36.42
   4   6   5   48.21   32.44
  -4  -6  -6  357.61   46.92
   4  -6   6  476.70   51.57
   4  -6   6  363.40   46.35
   4   6   6  369.53   45.08
   4   6   6  382.37   48.94
   4  -6   7    7.73   42.08
   4  -6   7  -25.36   35.84
   4   6   7    6.22   37.35
   4   6   7   78.93   43.37
   4  -6   8  110.96   44.88
   4  -6   8  168.08   46.06
   4   6   8  158.74   50.62
   4   6   8   71.52   42.60
   4  -6   9   24.92   47.06
   4  -6   9   25.97   49.83
   4   6   9  123.68   52.76
   4   6   9   32.34   47.34
   4  -6  10   13.68   53.83
   4  -6  10   45.21   50.75
   4   6  10   61.74   55.45
   4  -6  11   45.59   59.29
   4  -6  11  158.90   55.66
   4   6  11  132.99   58.30
   4  -6  12  -82.44   58.59
   4  -6  12   37.52   69.32
  -4  -8  14  -12.93   63.57
  -4  -8  13    8.81   65.85
   4  -8 -13   35.56   67.35
  -4  -8  12   77.07   56.73
   4  -8 -12  131.06   61.88
  -4  -8  11    5.09   47.79
   4  -8 -11  -66.97   49.64
  -4  -8  10  185.96   55.16
   4  -8 -10   55.22   47.78
  -4  -8   9   22.39   42.17
   4  -8  -9   50.19   47.15
  -4  -8   8  -20.90   36.30
   4  -8  -8  -12.15   40.37
  -4  -8   7   62.62   37.69
   4  -8  -7   90.86   37.28
  -4  -8   6  785.14   60.42
   4  -8  -6  729.58   56.35
  -4  -8   5  388.81   45.84
   4  -8  -5  411.65   45.86
  -4  -8   4   35.86   35.99
   4  -8  -4   50.43   36.57
  -4  -8   3   94.40   40.73
   4  -8  -3  124.10   34.59
   4  -8  -3  133.48   32.52
  -4  -8   2 1117.90   63.90
   4  -8  -2 1347.40   63.60
   4  -8  -2 1277.90   49.90
  -4  -8   1   25.50   38.29
   4  -8  -1   11.32   30.44
   4  -8  -1   -3.25   31.12
   4   8  -1   37.26   22.81
   4   8  -1   28.60   21.91
  -4  -8   0  780.16   55.01
  -4  -8   0  891.16   40.38
   4  -8   0  926.62   54.54
   4  -8   0  888.91   48.25
   4   8   0  860.73   40.46
   4   8   0  949.32   41.26
  -4  -8  -1  234.63   40.29
   4  -8   1  212.84   40.51
   4  -8   1  226.90   35.53
   4   8   1  158.39   29.81
   4   8   1  189.11   29.69
  -4  -8  -2  460.46   47.63
   4  -8   2  570.07   48.82
   4  -8   2  630.44   47.12
   4   8   2  645.66   41.74
   4   8   2  674.73   43.46
  -4  -8  -3  210.34   42.35
   4  -8   3  111.55   37.72
   4  -8   3  244.96   38.96
   4   8   3  219.96   35.66
   4   8   3  165.38   34.88
  -4  -8  -4    8.46   35.06
   4  -8   4    4.25   33.65
   4  -8   4   38.88   35.51
   4   8   4  -23.49   32.09
   4   8   4   23.77   30.66
  -4  -8  -5   95.84   39.47
   4  -8   5   97.61   38.64
   4  -8   5   92.44   37.85
   4   8   5  122.72   38.40
   4   8   5   62.20   34.33
  -4  -8  -6  102.08   44.96
   4  -8   6   94.77   38.76
   4  -8   6   10.61   41.08
   4   8   6  -17.61   35.41
   4   8   6   97.68   42.07
  -4  -8  -7   82.33   42.65
   4  -8   7   73.62   45.85
   4  -8   7   59.35   46.95
   4   8   7   57.48   43.80
   4   8   7  156.87   46.52
   4  -8   8    8.66   45.92
   4  -8   8  -56.75   47.19
   4   8   8  -79.64   42.88
   4   8   8   61.09   49.61
   4  -8   9  -44.47   49.79
   4  -8   9    4.89   49.93
   4   8   9  -16.40   54.72
   4   8   9    0.77   48.21
   4  -8  10  343.49   71.45
   4   8  10  478.92   74.06
   4   8  10  287.78   61.27
   4  -8  11    0.94   68.88
   4   8  11  -81.08   64.73
   4   8  11   73.63   62.21
   4  -8  12   46.23   78.57
  -4 -10  13  -78.66   67.03
  -4 -10  12  135.79   66.95
   4 -10 -12  114.31   76.28
  -4 -10  11   43.50   54.21
   4 -10 -11  -24.18   57.35
  -4 -10  10  281.68   63.12
   4 -10 -10  292.67   60.41
  -4 -10   9  -63.94   45.79
   4 -10  -9  -37.45   46.65
  -4 -10   8  -57.24   47.35
   4 -10  -8  -50.18   44.43
  -4 -10   7  239.14   52.06
   4 -10  -7  324.39   51.05
  -4 -10   6  678.34   63.51
   4 -10  -6  713.72   61.01
  -4 -10   5  -57.53   37.76
   4 -10  -5    0.95   37.77
  -4 -10   4   54.98   41.03
   4 -10  -4   -3.08   34.28
  -4 -10   3   14.85   43.47
   4 -10  -3   -7.38   35.23
  -4 -10   2  461.77   53.42
   4 -10  -2  551.40   54.59
  -4 -10   1   64.47   41.47
   4 -10  -1   22.91   35.81
   4 -10  -1   -6.08   38.37
  -4 -10   0  558.52   55.83
   4 -10   0  742.90   55.75
   4 -10   0  710.84   52.90
  -4 -10  -1   43.48   43.04
   4 -10   1  101.25   38.73
   4 -10   1   12.53   36.93
  -4 -10  -2  151.35   38.35
  -4 -10  -2   98.49   42.69
   4 -10   2  212.56   46.08
   4 -10   2   83.48   39.22
  -4 -10  -3  100.78   36.45
  -4 -10  -3  -29.76   37.55
   4 -10   3   39.92   38.39
   4 -10   3   15.38   33.47
  -4 -10  -4  450.82   50.80
  -4 -10  -4  475.54   57.35
   4 -10   4  459.83   52.43
   4 -10   4  395.21   48.28
   4  10   4  493.93   51.28
  -4 -10  -5   75.25   43.59
   4 -10   5   84.15   42.77
   4 -10   5   95.45   47.44
   4  10   5   39.38   43.73
   4  10   5   55.83   38.03
  -4 -10  -6  581.60   61.41
   4 -10   6  657.60   62.53
   4 -10   6  782.72   70.80
   4  10   6  831.75   67.68
   4  10   6  762.49   62.68
  -4 -10  -7   57.63   45.85
   4 -10   7  -74.23   48.99
   4 -10   7   20.43   53.81
   4  10   7   80.72   54.09
   4  10   7   13.15   49.21
  -4 -10  -8    3.18   51.14
   4 -10   8  -40.30   57.34
   4  10   8  -12.98   54.13
   4  10   8    7.60   50.21
   4 -10   9   59.08   64.20
   4  10   9  -62.04   57.36
   4  10   9   33.59   62.62
   4 -10  10   62.91   71.77
   4  10  10  116.32   63.77
   4  10  10  182.26   73.10
  -4 -12  11    2.52   69.51
  -4 -12  10   59.75   62.02
   4 -12 -10  114.32   67.52
  -4 -12   9  -59.85   60.11
   4 -12  -9    0.85   55.12
  -4 -12   8 -128.16   56.36
   4 -12  -8  -25.78   50.35
  -4 -12   7  100.60   56.59
   4 -12  -7   97.44   52.61
  -4 -12   6  536.69   66.54
   4 -12  -6  576.11   66.19
  -4 -12   5   22.27   50.81
   4 -12  -5   76.49   50.48
  -4 -12   4  -82.37   41.68
   4 -12  -4   -7.20   41.04
  -4 -12   3  -36.99   45.94
   4 -12  -3   20.45   46.80
  -4 -12   2  147.79   48.91
   4 -12  -2  312.20   54.30
  -4 -12   1  -27.61   44.55
   4 -12  -1   19.08   44.30
  -4 -12   0  756.37   67.30
   4 -12   0  821.18   65.81
  -4 -12  -1    6.80   43.00
   4 -12   1   46.37   40.30
   4 -12   1  -40.29   42.76
  -4 -12  -2  -11.02   46.32
   4 -12   2   99.03   47.44
   4 -12   2   45.67   43.58
  -4 -12  -3    4.86   47.79
   4 -12   3   75.18   48.54
   4 -12   3  -11.83   43.65
  -4 -12  -4  126.11   52.97
   4 -12   4  103.75   49.83
   4 -12   4  122.21   48.92
  -4 -12  -5   96.78   51.62
  -4 -12  -5   79.37   49.38
   4 -12   5  126.12   54.33
   4  12   5  138.57   49.37
   4  12   5  149.41   52.78
  -4 -12  -6   58.59   49.20
   4 -12   6   49.42   48.08
   4  12   6   43.86   50.30
   4  12   6   21.73   54.49
  -4 -12  -7   -8.66   54.12
   4 -12   7  -71.25   57.72
   4  12   7  -41.00   58.49
   4  12   7  101.53   58.50
  -4 -12  -8   74.15   61.56
   4 -12   8  -31.29   55.92
   4  12   8  -46.72   57.64
   4  12   8    1.66   66.66
  -4 -12  -9    9.52   65.39
   4 -12   9   52.99   75.16
   4  12   9  127.10   73.59
   4  12   9  -43.38   73.37
  -4 -14   9   55.56   62.08
  -4 -14   8   -9.53   61.04
   4 -14  -8   24.76   63.21
  -4 -14   7   38.94   62.64
   4 -14  -7  -25.88   57.71
  -4 -14   6  142.48   61.02
   4 -14  -6   -5.13   56.29
  -4 -14   5   29.11   54.17
   4 -14  -5   84.44   59.95
  -4 -14   4  -53.92   57.40
   4 -14  -4   44.18   50.83
  -4 -14   3   -4.98   53.05
   4 -14  -3   60.30   55.16
  -4 -14   2  109.27   59.42
   4 -14  -2   -1.82   54.35
  -4 -14   1   75.36   59.37
   4 -14  -1   50.95   52.24
  -4 -14   0  268.58   62.64
   4 -14   0  331.56   57.91
  -4 -14  -1   26.85   55.73
   4 -14   1   64.77   56.24
  -4 -14  -2   36.65   53.13
  -4 -14  -3  114.04   57.60
  -4 -14  -4  206.64   59.08
   4 -14   4  159.77   54.72
  -4 -14  -5   28.19   60.91
   4 -14   5  -56.42   57.96
  -4 -14  -6  -65.19   62.48
   4 -14   6   36.54   58.88
  -4 -14  -7    7.92   67.80
   4 -14   7  -36.31   60.54
  -4 -16   6   31.71   67.49
   4 -16  -6  118.92   79.78
  -4 -16   5  -11.61   70.72
   4 -16  -5  -14.71   66.19
  -4 -16   4   23.13   65.49
   4 -16  -4   99.59   66.13
  -4 -16   3  -65.29   66.92
   4 -16  -3  128.62   67.33
  -4 -16   2  102.19   69.19
   4 -16  -2   66.22   66.14
  -4 -16   1   -0.91   65.75
  -4 -16   0  314.84   74.46
  -4 -16  -1  112.19   65.02
  -4 -16  -2   54.68   64.70
  -4 -16  -3   -7.60   69.61
  -4 -16  -4  205.74   71.38
  -5  -1  14  448.75   61.38
  -5  -1  13  -22.95   41.37
  -5   1  13   65.99   41.70
  -5  -1  12  -20.11   45.15
  -5  -1  12  -21.06   33.57
  -5   1  12    2.95   37.69
   5  -1 -12  -55.66   46.47
  -5  -1  11  305.40   47.46
  -5  -1  11  292.21   41.33
  -5   1  11  262.44   38.46
   5  -1 -11  278.61   48.51
  -5  -1  10  981.70   57.77
  -5  -1  10  856.01   57.52
  -5   1  10  831.53   54.72
   5  -1 -10  963.21   58.67
   5   1 -10  889.97   52.50
  -5  -1   9  319.95   38.78
  -5  -1   9  285.77   39.40
  -5   1   9  362.91   38.45
  -5   1   9  275.26   37.56
   5  -1  -9  376.70   39.55
   5   1  -9  382.89   37.14
  -5  -1   8  125.91   31.70
  -5  -1   8  162.58   30.90
  -5   1   8  146.36   29.69
  -5   1   8  134.19   31.23
   5  -1  -8   91.14   30.87
   5   1  -8  146.38   29.72
  -5  -1   7   35.85   25.38
  -5  -1   7   30.50   24.23
  -5   1   7   88.89   25.33
  -5   1   7   36.35   28.57
   5  -1  -7   44.95   25.73
   5   1  -7   52.09   23.28
  -5  -1   6  468.59   31.68
  -5  -1   6  332.23   34.12
  -5   1   6  470.35   27.18
  -5   1   6  356.53   34.62
   5  -1  -6  405.90   34.66
   5   1  -6  338.06   28.51
  -5  -1   5  105.41   20.51
  -5  -1   5   68.13   22.18
  -5   1   5   59.58   16.42
  -5   1   5   85.60   22.61
   5  -1  -5   64.90   21.99
   5   1  -5  131.52   22.97
  -5  -1   4 4208.00   65.90
  -5  -1   4 4177.60   86.80
   5  -1  -4 4132.00   78.10
   5   1  -4 4584.90   72.00
  -5  -1   3  110.46   20.13
  -5  -1   3   74.62   22.94
  -5   1   3  102.65   22.30
   5  -1  -3  111.62   25.31
   5   1  -3   97.93   21.22
  -5  -1   2 1126.10   35.40
  -5  -1   2 1044.60   42.50
  -5   1   2 1062.70   44.20
   5  -1  -2  999.83   40.65
   5   1  -2 1013.70   37.00
  -5  -1   1  397.05   25.84
  -5  -1   1  451.32   30.77
  -5   1   1  390.42   30.66
   5  -1  -1  425.15   31.16
   5   1  -1  407.54   29.18
  -5  -1   0  420.66   28.41
  -5  -1   0  454.76   31.00
  -5   1   0  411.56   30.37
   5  -1   0  476.85   33.76
   5   1   0  414.41   29.19
  -5  -1  -1  354.14   29.63
  -5  -1  -1  323.63   26.66
   5  -1   1  319.75   31.65
   5   1   1  333.32   29.95
   5   1   2 3176.60   77.70
   5  -1   3   13.82   27.38
   5   1   3    0.70   24.77
   5  -1   4  126.95   33.22
   5   1   4  155.76   31.65
   5  -1   5    5.31   32.49
   5   1   5  -54.72   30.36
   5  -1   6 1304.40   69.30
   5   1   6 1429.60   71.60
   5  -1   7   53.03   38.21
   5   1   7    2.59   34.51
   5  -1   8  131.26   42.90
   5   1   8  137.78   42.24
   5  -1   9   91.46   45.68
   5   1   9   22.21   42.92
   5  -1  10   81.85   54.55
   5   1  10   -4.50   45.42
   5  -1  11  -69.38   50.87
   5   1  11  -27.52   50.98
   5  -1  12   43.80   69.88
   5   1  12   92.93   62.85
  -5  -3  15   12.00   57.66
  -5  -3  14  246.07   66.32
  -5  -3  14  321.59   59.57
   5  -3 -14  311.63   70.23
  -5  -3  13   34.92   51.06
   5  -3 -13  -54.07   56.95
  -5  -3  12  -35.72   45.74
   5  -3 -12  -14.47   49.13
  -5  -3  11   -0.86   41.99
  -5   3  11   28.60   34.56
   5  -3 -11   -7.26   42.71
  -5  -3  10  318.43   46.90
  -5   3  10  290.95   39.65
   5  -3 -10  203.05   43.69
  -5  -3   9   25.68   37.20
  -5   3   9   -4.16   28.81
   5  -3  -9  -12.48   34.71
  -5  -3   8  315.58   40.62
  -5   3   8  258.90   35.47
   5  -3  -8  198.24   35.21
  -5  -3   7  166.74   33.21
  -5   3   7  194.86   29.52
   5  -3  -7  207.42   34.70
  -5  -3   6  338.98   34.66
  -5  -3   6  324.26   33.69
  -5   3   6  333.78   32.53
   5  -3  -6  350.55   35.50
   5   3  -6  363.20   23.29
  -5  -3   5 1198.00   47.40
  -5  -3   5 1251.80   52.80
  -5   3   5 1216.70   50.80
   5  -3  -5 1176.90   51.70
   5   3  -5 1347.60   32.40
  -5  -3   4 2352.60   61.10
  -5  -3   4 2417.90   68.40
  -5   3   4 2650.80   70.30
   5  -3  -4 2439.10   68.60
   5   3  -4 2720.30   44.30
  -5  -3   3  386.36   32.33
  -5  -3   3  397.10   31.17
  -5   3   3  386.79   33.90
   5  -3  -3  347.51   31.95
   5   3  -3  414.37   22.69
  -5  -3   2  716.33   37.93
  -5  -3   2  786.28   39.42
  -5   3   2  792.12   40.96
   5  -3  -2  744.39   41.07
   5   3  -2  794.02   30.63
  -5  -3   1   96.50   25.48
  -5  -3   1  152.63   24.54
  -5   3   1   91.39   23.93
   5  -3  -1  105.38   28.47
   5  -3  -1  160.08   17.56
   5   3  -1  118.24   20.48
  -5  -3   0   96.00   24.40
  -5  -3   0   50.67   21.28
   5  -3   0   47.15   26.33
   5   3   0   61.18   21.95
  -5  -3  -1   39.51   21.60
  -5  -3  -1    6.41   19.66
   5  -3   1   38.51   27.39
   5   3   1   78.62   23.62
  -5  -3  -2 1007.20   49.20
  -5  -3  -2  821.73   36.72
   5  -3   2  935.39   51.25
   5   3   2 1047.70   48.00
  -5  -3  -3  140.95   31.90
   5  -3   3  118.61   32.42
   5   3   3   72.74   26.06
  -5  -3  -4    1.37   26.05
   5  -3   4    9.32   30.30
   5   3   4   -5.99   25.56
   5  -3   5   27.39   37.19
   5   3   5  -14.11   31.86
   5  -3   6  730.43   58.40
   5   3   6  756.65   57.20
   5  -3   7    4.45   38.20
   5   3   7   -4.81   36.36
   5  -3   8  341.05   52.44
   5   3   8  401.39   56.89
   5  -3   9  -17.44   46.46
   5   3   9   52.96   45.15
   5  -3  10   90.58   60.31
   5   3  10  130.39   50.34
   5  -3  11  132.35   60.48
   5   3  11  148.40   60.20
   5  -3  12  192.74   76.90
   5   3  12  159.82   70.24
  -5  -5  15  -31.93   73.62
   5  -5 -15  131.44   84.06
  -5  -5  14  102.01   67.91
   5  -5 -14   34.39   72.09
  -5  -5  13   34.44   58.10
   5  -5 -13   81.78   56.60
  -5  -5  12   22.06   55.49
   5  -5 -12  -23.10   49.76
  -5  -5  11    6.63   48.31
   5  -5 -11   29.22   49.54
  -5  -5  10  342.63   51.90
   5  -5 -10  262.29   50.96
  -5  -5   9   86.82   39.97
  -5   5   9  196.91   36.81
   5  -5  -9  183.02   46.49
  -5  -5   8  566.63   50.66
  -5   5   8  669.80   45.95
   5  -5  -8  678.55   53.76
  -5  -5   7  718.48   50.72
  -5   5   7  846.00   48.65
   5  -5  -7  801.24   56.58
  -5  -5   6  169.79   33.19
  -5   5   6  172.43   32.01
   5  -5  -6  223.75   35.77
  -5  -5   5  193.00   36.42
  -5   5   5  160.81   30.52
   5  -5  -5  271.80   38.05
  -5  -5   4 1211.80   54.20
  -5  -5   4 1230.70   53.10
  -5   5   4 1162.50   51.50
   5  -5  -4 1120.70   56.50
  -5  -5   3 1301.90   54.90
  -5  -5   3 1476.40   55.30
  -5   5   3 1319.30   53.00
   5  -5  -3 1450.60   60.90
   5   5  -3 1261.40   25.50
  -5  -5   2  505.19   40.01
  -5  -5   2  490.92   33.99
   5  -5  -2  571.34   42.52
   5  -5  -2  479.18   25.14
   5   5  -2  515.67   25.21
  -5  -5   1  785.79   47.33
  -5  -5   1  797.25   39.70
   5  -5  -1  860.28   50.49
   5  -5  -1  882.15   33.63
   5   5  -1  804.94   33.47
  -5  -5   0  581.62   42.19
  -5  -5   0  647.48   35.99
   5  -5   0  609.03   43.89
   5  -5   0  668.88   34.21
   5   5   0  634.28   34.35
  -5  -5  -1   22.19   29.01
  -5  -5  -1  -12.05   20.34
   5  -5   1   28.77   30.24
   5  -5   1   37.44   25.41
   5   5   1  -21.33   23.82
  -5  -5  -2  298.53   36.48
  -5  -5  -2  264.88   27.23
   5  -5   2  292.08   40.12
   5  -5   2  292.89   33.71
   5   5   2  336.57   34.62
  -5  -5  -3  424.97   41.90
   5  -5   3  352.15   44.80
   5  -5   3  441.02   39.78
   5   5   3  405.34   39.34
  -5  -5  -4   81.01   33.39
   5  -5   4  113.15   37.32
   5  -5   4  124.25   30.82
   5   5   4  108.26   33.67
  -5  -5  -5    7.15   32.92
   5  -5   5  -33.94   32.32
   5  -5   5   40.79   35.24
   5   5   5    9.60   30.28
   5  -5   6  280.90   45.61
   5  -5   6  239.31   43.67
   5   5   6  262.18   41.58
   5  -5   7   74.98   44.11
   5  -5   7  -32.35   39.88
   5   5   7   -4.24   37.30
   5  -5   8  217.94   47.81
   5  -5   8  278.24   52.09
   5   5   8  199.86   51.65
   5  -5   9   33.96   51.73
   5  -5   9   33.63   50.73
   5   5   9  103.20   48.08
   5  -5  10   37.56   50.82
   5  -5  10   57.45   53.98
   5   5  10    2.19   52.32
   5  -5  11  168.84   65.87
   5  -5  11  246.11   67.40
   5   5  11  117.13   59.31
   5  -5  12  106.14   77.17
   5  -5  12  -16.06   67.76
  -5  -7  14  -21.45   67.19
   5  -7 -14   79.21   78.62
  -5  -7  13    3.96   61.40
   5  -7 -13   63.29   70.53
  -5  -7  12  187.74   59.49
   5  -7 -12  168.72   65.32
  -5  -7  11  128.75   50.74
   5  -7 -11  149.40   57.50
  -5  -7  10  194.32   51.84
   5  -7 -10  108.40   52.26
  -5  -7   9   26.12   43.70
   5  -7  -9   -9.04   46.22
  -5  -7   8  408.37   53.96
   5  -7  -8  401.21   54.47
  -5  -7   7  256.30   45.81
  -5   7   7  269.23   37.13
   5  -7  -7  294.79   45.96
  -5  -7   6  471.07   48.56
  -5   7   6  467.25   40.69
   5  -7  -6  531.27   50.34
  -5  -7   5  229.68   40.75
  -5   7   5  132.55   31.89
   5  -7  -5  252.72   41.03
  -5  -7   4  973.67   57.87
   5  -7  -4 1056.30   60.30
  -5  -7   3  244.66   39.85
   5  -7  -3  286.68   40.51
  -5  -7   2  288.43   41.39
  -5  -7   2  334.61   33.08
   5  -7  -2  405.93   43.46
  -5  -7   1  859.15   55.29
  -5  -7   1  834.39   42.21
   5  -7  -1  952.52   57.69
   5  -7  -1  880.82   42.77
   5   7  -1  938.16   37.40
  -5  -7   0 1483.70   67.30
  -5  -7   0 1540.20   51.90
   5  -7   0 1299.30   64.30
   5  -7   0 1529.60   54.10
   5   7   0 1553.20   51.40
  -5  -7  -1  269.12   41.05
   5  -7   1  311.95   41.79
   5  -7   1  332.77   35.97
   5   7   1  303.15   33.37
  -5  -7  -2  244.41   39.96
   5  -7   2  202.20   42.44
   5  -7   2  206.62   35.25
   5   7   2  159.55   33.85
   5   7   2  234.75   34.30
  -5  -7  -3   94.63   39.43
   5  -7   3  161.23   40.05
   5  -7   3  160.19   35.05
   5   7   3  187.65   37.34
   5   7   3  143.87   34.99
  -5  -7  -4  490.20   52.58
   5  -7   4  503.15   53.80
   5  -7   4  497.51   45.53
   5   7   4  551.55   49.61
   5   7   4  504.51   45.89
  -5  -7  -5   38.03   38.43
   5  -7   5   53.14   36.88
   5  -7   5    9.87   34.43
   5   7   5   29.11   39.53
   5   7   5   15.81   33.57
  -5  -7  -6   60.99   41.72
   5  -7   6  -30.28   43.06
   5  -7   6    5.45   40.16
   5   7   6   -9.70   41.28
   5   7   6   17.29   41.37
   5  -7   7  -15.61   39.07
   5  -7   7   -0.84   44.70
   5   7   7  -25.56   45.51
   5  -7   8   15.13   50.36
   5  -7   8   74.83   51.89
   5   7   8  126.26   52.60
   5  -7   9  149.18   52.36
   5  -7   9   93.22   57.37
   5   7   9  101.14   55.58
   5  -7  10   39.13   61.16
   5  -7  10   57.63   56.79
   5   7  10  -25.59   53.44
   5  -7  11   -1.65   72.43
   5  -7  11   78.59   65.83
  -5  -9  13    4.16   60.66
  -5  -9  12  296.11   70.43
   5  -9 -12  380.03   77.54
  -5  -9  11   46.03   51.06
   5  -9 -11  -14.08   55.29
  -5  -9  10  -23.36   52.76
   5  -9 -10   -5.80   50.73
  -5  -9   9   26.67   45.40
   5  -9  -9   42.10   53.33
  -5  -9   8  245.25   51.63
   5  -9  -8  309.92   56.97
  -5  -9   7   -5.73   40.21
   5  -9  -7   -7.04   43.95
  -5  -9   6   73.38   43.47
   5  -9  -6  203.31   44.45
  -5  -9   5  494.55   54.91
   5  -9  -5  513.01   53.96
  -5  -9   4   11.70   38.38
   5  -9  -4   64.14   38.85
  -5  -9   3   53.99   39.34
   5  -9  -3   10.39   37.26
  -5  -9   2  273.53   46.65
   5  -9  -2  200.85   45.38
  -5  -9   1  -82.91   41.29
  -5  -9   1   21.69   26.52
   5  -9  -1   34.33   36.77
  -5  -9   0  566.82   53.96
   5  -9   0  702.36   58.65
   5  -9   0  577.90   47.14
  -5  -9  -1   25.86   40.36
   5  -9   1  145.00   44.15
   5  -9   1   72.43   36.98
  -5  -9  -2    7.78   37.23
   5  -9   2   60.45   38.92
   5  -9   2  -21.74   33.31
   5   9   2   28.27   33.79
   5   9   2    9.73   33.71
  -5  -9  -3  108.73   40.21
   5  -9   3  187.28   45.69
   5  -9   3  143.36   40.67
   5   9   3  132.51   40.01
   5   9   3  144.59   39.20
  -5  -9  -4 1148.20   73.00
   5  -9   4 1127.80   70.90
   5  -9   4 1257.00   70.20
   5   9   4 1364.30   71.10
   5   9   4 1264.00   69.90
  -5  -9  -5   59.22   42.03
   5  -9   5  -53.18   43.75
   5  -9   5  -46.09   42.49
   5   9   5   58.45   44.29
   5   9   5  -28.58   43.37
  -5  -9  -6  -12.86   44.08
   5  -9   6   31.93   48.89
   5  -9   6  -50.82   46.55
   5   9   6  -15.67   42.56
   5   9   6    4.19   46.70
  -5  -9  -7  -87.44   46.85
   5  -9   7  -11.66   52.01
   5  -9   7   24.85   47.87
   5   9   7  -20.85   52.01
   5   9   7  -79.51   42.88
   5  -9   8   61.94   57.03
   5  -9   8  156.13   54.53
   5   9   8  214.65   61.65
   5   9   8  129.67   57.89
   5  -9   9   -3.21   61.08
   5  -9   9  -12.20   57.37
   5   9   9  -24.96   59.56
   5   9   9  -53.14   55.29
   5  -9  10   27.30   69.64
   5   9  10  -36.24   69.38
  -5 -11  12  213.74   76.34
  -5 -11  11   -3.83   58.91
   5 -11 -11   17.09   68.20
  -5 -11  10  -23.30   55.29
   5 -11 -10  -26.37   55.02
  -5 -11   9  -33.72   51.80
   5 -11  -9   16.15   60.51
  -5 -11   8  288.80   63.81
   5 -11  -8  285.20   58.42
  -5 -11   7   96.99   56.22
   5 -11  -7   55.49   51.44
  -5 -11   6  138.61   50.28
   5 -11  -6  130.51   50.62
  -5 -11   5  155.89   54.07
   5 -11  -5  242.85   48.97
  -5 -11   4   54.72   49.01
   5 -11  -4   46.52   45.61
  -5 -11   3   16.45   48.73
   5 -11  -3  118.36   41.34
  -5 -11   2  193.96   51.24
   5 -11  -2  274.12   52.82
  -5 -11   1   46.10   45.46
   5 -11  -1   23.34   39.53
  -5 -11   0  443.58   56.03
   5 -11   0  407.76   55.27
  -5 -11  -1   80.61   46.33
   5 -11   1   99.68   46.03
  -5 -11  -2   11.25   45.92
   5 -11   2   63.91   45.31
   5 -11   2   19.63   41.88
  -5 -11  -3   10.75   48.34
   5 -11   3   71.58   46.16
   5 -11   3   57.00   43.20
  -5 -11  -4  546.76   64.16
   5 -11   4  534.22   58.40
   5 -11   4  541.71   59.40
  -5 -11  -5   54.47   51.21
   5 -11   5   59.04   52.20
   5 -11   5   32.99   48.81
   5  11   5   59.63   51.28
   5  11   5   21.24   48.71
  -5 -11  -6   12.45   48.27
   5 -11   6   89.67   53.88
   5 -11   6  124.15   52.73
   5  11   6  -25.79   48.90
   5  11   6  -21.22   53.63
  -5 -11  -7   70.76   52.01
   5 -11   7   32.82   61.40
   5  11   7  -33.56   53.77
   5  11   7  -33.29   59.41
  -5 -11  -8   96.39   60.59
   5 -11   8  -20.85   58.14
   5  11   8   56.49   67.95
   5  11   8   11.32   56.80
   5 -11   9   11.19   65.23
   5  11   9 -117.41   71.87
   5  11   9  -23.04   65.28
  -5 -13  10   -2.55   71.37
  -5 -13   9  -24.25   67.05
   5 -13  -9   46.19   69.10
  -5 -13   8   35.42   65.71
   5 -13  -8  125.55   64.04
  -5 -13   7   -0.83   64.99
   5 -13  -7   40.30   60.29
  -5 -13   6  345.30   70.32
   5 -13  -6  486.73   69.02
  -5 -13   5   -2.34   55.46
   5 -13  -5   38.26   55.06
  -5 -13   4   24.55   51.79
   5 -13  -4  -15.42   47.77
  -5 -13   3   43.20   52.78
   5 -13  -3   93.41   55.95
  -5 -13   2  212.21   57.48
   5 -13  -2  218.18   53.23
  -5 -13   1   62.86   51.00
   5 -13  -1   17.09   51.14
  -5 -13   0  165.69   54.34
   5 -13   0  147.68   56.12
  -5 -13  -1   20.70   49.79
   5 -13   1   60.64   56.28
  -5 -13  -2  -10.86   47.49
   5 -13   2   49.53   56.19
  -5 -13  -3   71.50   56.79
   5 -13   3   45.22   55.64
  -5 -13  -4  182.26   55.84
  -5 -13  -5   38.84   52.86
   5 -13   5   52.42   55.75
  -5 -13  -6   53.75   55.12
   5 -13   6   -1.87   53.99
  -5 -13  -7  -79.40   61.50
   5 -13   7  -69.90   66.42
  -5 -15   8   77.27   74.38
  -5 -15   7   54.74   66.48
  -5 -15   6  226.58   69.05
   5 -15  -6  202.72   77.13
  -5 -15   5   55.29   63.08
   5 -15  -5    7.45   59.28
  -5 -15   4    5.72   58.36
   5 -15  -4   23.32   57.62
  -5 -15   3  169.10   64.36
   5 -15  -3  221.48   66.71
  -5 -15   2   76.67   66.12
   5 -15  -2  190.10   66.33
  -5 -15   1  -14.62   61.72
   5 -15  -1  -13.27   54.61
  -5 -15   0   55.15   56.75
   5 -15   0   31.71   63.99
  -5 -15  -1   28.12   58.65
  -5 -15  -2   34.40   56.71
  -5 -15  -3   62.31   63.68
  -5 -15  -4   96.87   68.93
  -5 -15  -5 -100.33   65.45
  -6   0  14  146.67   51.40
  -6   0  13   23.46   43.24
  -6   0  12  106.09   43.60
  -6   0  11   19.43   34.48
  -6   0  10  364.35   46.53
   6   0 -10  373.30   43.61
  -6   0   9   47.75   32.10
   6   0  -9   16.19   29.69
  -6   0   8  -17.42   25.89
   6   0  -8   -6.66   27.46
  -6   0   7   -2.02   24.90
  -6   0   7   15.02   27.22
   6   0  -7   17.98   27.51
  -6   0   6  467.56   28.94
  -6   0   6  434.60   38.62
   6   0  -6  458.70   35.66
  -6   0   5   16.35   19.76
  -6   0   5   -1.08   21.99
   6   0  -5   24.02   23.38
  -6   0   4 3501.60   54.20
  -6   0   4 3340.80   83.70
   6   0  -4 3598.40   74.30
  -6   0   3  -21.20   16.04
  -6   0   3    5.23   20.98
   6   0  -3   16.33   23.95
  -6   0   2  208.55   20.94
  -6   0   2  247.24   29.31
   6   0  -2  236.00   28.75
  -6   0   1    6.67   18.50
  -6   0   1  -20.33   20.89
   6   0  -1  -23.61   20.98
  -6   0   0  343.21   31.85
   6   0   0  374.48   35.51
  -6   0  -1   -8.89   20.93
   6   0   1   17.36   28.06
   6   0   2  104.46   32.34
   6   0   3   -2.83   30.11
   6   0   4  282.55   44.39
   6   0   5   -5.66   35.45
   6   0   6  850.72   65.45
   6   0   7   -2.45   40.49
   6   0   8   43.91   48.50
   6   0   9  -21.14   50.74
   6   0  10   -6.20   50.64
   6   0  11   -0.59   57.90
  -6  -2  15   -6.38   54.08
  -6  -2  14  105.78   50.68
  -6  -2  13  -28.01   44.21
  -6  -2  12   59.31   43.24
  -6   2  12   52.68   40.76
   6  -2 -12   25.80   49.87
  -6  -2  11  275.89   46.55
  -6   2  11  249.19   43.19
   6  -2 -11  290.48   49.53
  -6  -2  10  895.09   57.66
  -6  -2  10  817.00   59.76
  -6   2  10  784.32   55.26
   6  -2 -10  813.81   54.66
  -6  -2   9   37.85   36.20
  -6  -2   9   54.49   31.49
  -6   2   9   19.38   29.29
   6  -2  -9   10.95   34.54
  -6  -2   8   60.72   30.38
  -6  -2   8   20.74   27.20
  -6   2   8   40.61   31.25
   6  -2  -8  -36.03   30.90
  -6  -2   7  192.26   32.02
  -6  -2   7  224.95   34.87
  -6   2   7  210.34   32.32
   6  -2  -7  197.93   36.65
   6   2  -7  225.75   28.88
  -6  -2   6   40.48   26.01
  -6  -2   6   35.55   25.19
  -6   2   6   38.06   24.33
   6  -2  -6   19.71   29.77
   6   2  -6   52.66   24.45
  -6  -2   5   45.01   24.14
  -6  -2   5   59.90   24.26
  -6   2   5   44.79   24.67
   6  -2  -5   73.69   28.57
   6   2  -5   85.58   23.30
  -6  -2   4 1666.60   50.90
  -6  -2   4 1847.80   63.50
  -6   2   4 1737.10   62.20
   6  -2  -4 1858.50   61.90
   6   2  -4 1794.60   47.30
  -6  -2   3   13.15   22.97
  -6  -2   3   33.20   22.72
  -6   2   3   17.95   25.07
   6  -2  -3  -25.37   25.44
   6   2  -3   29.70   20.47
  -6  -2   2   97.26   25.01
  -6  -2   2   99.53   24.45
  -6   2   2   72.47   24.47
   6  -2  -2   64.25   28.56
   6   2  -2  119.79   25.35
  -6  -2   1  808.36   39.26
  -6  -2   1  712.12   40.05
  -6   2   1  707.17   43.14
   6  -2  -1  766.67   45.95
   6   2  -1  743.23   37.90
  -6  -2   0 5024.80   91.60
  -6  -2   0 4550.10   89.00
  -6   2   0 4880.30  100.90
   6   2   0 5084.30   93.70
  -6  -2  -1  474.28   34.40
  -6  -2  -1  406.52   31.66
   6  -2   1  405.54   40.88
   6   2   1  539.72   40.07
  -6  -2  -2  429.50   37.77
   6  -2   2  385.71   40.78
   6   2   2  442.55   38.65
   6  -2   3   40.32   33.24
   6   2   3   84.72   33.06
   6  -2   4   14.86   33.56
   6   2   4    1.78   33.70
   6  -2   5  235.58   44.28
   6   2   5  163.28   37.55
   6  -2   6  304.82   49.06
   6   2   6  359.52   47.81
   6  -2   7   65.15   46.81
   6   2   7   89.48   42.07
   6  -2   8   30.68   48.35
   6   2   8  141.35   47.45
   6  -2   9   -5.90   55.60
   6   2   9   66.36   49.98
   6  -2  10  117.89   64.08
   6   2  10   87.21   58.63
   6  -2  11   28.62   64.83
   6   2  11   60.61   58.93
  -6  -4  15   57.20   61.57
  -6  -4  14   -2.79   48.56
   6  -4 -14   -3.61   68.96
  -6  -4  13   14.48   49.17
   6  -4 -13  106.31   54.53
  -6  -4  12   79.06   51.56
  -6  -4  12   27.25   42.37
   6  -4 -12   38.92   55.22
  -6  -4  11  121.75   45.78
  -6  -4  11  101.82   40.72
  -6   4  11   95.63   40.54
   6  -4 -11   52.54   47.48
  -6  -4  10  447.46   50.47
  -6  -4  10  409.76   48.07
  -6   4  10  462.80   46.87
   6  -4 -10  400.34   53.70
  -6  -4   9  401.32   46.58
  -6  -4   9  330.75   45.69
  -6   4   9  280.59   40.43
   6  -4  -9  390.67   46.03
  -6  -4   8   61.51   34.76
  -6  -4   8   11.05   31.97
  -6   4   8   61.54   32.81
   6  -4  -8   41.92   38.02
  -6  -4   7  134.78   34.19
  -6  -4   7   75.08   30.34
  -6   4   7   87.97   28.59
   6  -4  -7   38.46   37.23
  -6  -4   6  602.78   44.37
  -6  -4   6  686.23   47.38
  -6   4   6  724.84   47.93
   6  -4  -6  724.08   49.30
  -6  -4   5   73.81   32.24
  -6  -4   5   85.83   27.32
  -6   4   5   64.63   29.51
   6  -4  -5   85.03   32.66
  -6  -4   4 2871.70   76.00
  -6  -4   4 2908.70   81.50
  -6   4   4 2812.80   80.40
   6  -4  -4 3052.80   85.30
   6   4  -4 3025.90   48.90
  -6  -4   3   93.70   31.08
  -6  -4   3   65.08   27.66
  -6   4   3  162.66   31.36
   6  -4  -3  134.79   31.66
   6   4  -3  149.50   21.96
  -6  -4   2  477.25   39.05
  -6  -4   2  526.63   38.78
  -6   4   2  481.78   39.10
   6  -4  -2  502.24   40.80
   6   4  -2  515.76   30.70
  -6  -4   1    9.55   27.26
  -6  -4   1  -16.39   23.24
   6  -4  -1   -4.18   30.58
   6  -4  -1   -9.01   20.58
   6   4  -1   -1.31   20.59
  -6  -4   0 1510.80   58.60
  -6  -4   0 1513.80   53.20
   6  -4   0 1558.00   65.10
   6  -4   0 1804.30   49.40
   6   4   0 1679.50   54.50
  -6  -4  -1   45.90   26.92
  -6  -4  -1   69.23   25.75
   6  -4   1   95.28   34.65
   6   4   1  124.83   28.24
  -6  -4  -2  332.88   39.14
  -6  -4  -2  372.70   32.13
   6  -4   2  377.46   43.11
   6   4   2  427.24   40.36
  -6  -4  -3  234.66   38.29
   6  -4   3  169.34   40.16
   6   4   3  241.76   37.71
  -6  -4  -4   81.75   32.81
   6  -4   4   61.78   40.33
   6   4   4   18.01   33.40
   6  -4   5  220.48   46.41
   6   4   5  289.10   42.56
   6  -4   6  485.33   54.73
   6   4   6  405.22   50.52
   6  -4   7  220.11   52.34
   6   4   7  275.59   49.64
   6  -4   8  129.54   55.01
   6   4   8   70.94   45.28
   6  -4   9   39.81   50.17
   6   4   9    7.29   47.57
   6  -4  10   71.12   57.06
   6   4  10    6.30   54.44
   6  -4  11   -0.29   70.89
   6   4  11   12.15   61.53
  -6  -6  15   77.82   58.85
  -6  -6  14   24.38   57.66
   6  -6 -14  227.20   76.61
  -6  -6  13  -18.83   59.06
   6  -6 -13  -96.41   58.02
  -6  -6  12   64.33   53.50
   6  -6 -12   46.21   53.47
  -6  -6  11  267.11   54.82
   6  -6 -11  254.10   55.10
  -6  -6  10  165.43   49.69
   6  -6 -10  154.84   53.58
  -6  -6   9  269.75   44.63
  -6   6   9  314.64   44.76
   6  -6  -9  297.16   51.91
  -6  -6   8   61.89   42.44
  -6   6   8  202.28   37.80
   6  -6  -8  181.28   43.46
  -6  -6   7    3.18   39.92
  -6   6   7   -0.81   32.25
   6  -6  -7   -5.01   36.76
  -6  -6   6  530.01   48.06
  -6  -6   6  606.08   48.96
  -6   6   6  604.00   46.86
   6  -6  -6  578.88   54.33
  -6  -6   5  535.89   48.63
  -6  -6   5  430.50   41.87
  -6   6   5  426.80   40.82
   6  -6  -5  447.74   49.66
  -6  -6   4  261.71   43.27
  -6  -6   4  262.29   33.38
  -6   6   4  283.64   35.00
   6  -6  -4  285.24   44.25
  -6  -6   3  367.58   41.61
  -6  -6   3  344.13   36.24
   6  -6  -3  354.16   45.83
  -6  -6   2  582.00   50.09
  -6  -6   2  609.10   41.81
   6  -6  -2  605.82   51.99
  -6  -6   1  421.83   44.77
  -6  -6   1  318.65   34.86
   6  -6  -1  282.85   43.54
   6   6  -1  358.46   30.39
  -6  -6   0   86.59   37.18
  -6  -6   0   30.33   26.99
   6  -6   0   23.87   37.36
   6  -6   0   45.73   28.65
   6   6   0   16.35   24.33
  -6  -6  -1  166.83   36.29
  -6  -6  -1  102.92   27.08
   6  -6   1   98.86   38.10
   6  -6   1  108.31   30.09
   6   6   1  194.05   32.86
  -6  -6  -2  276.87   40.22
   6  -6   2  241.83   43.82
   6  -6   2  326.34   37.85
   6   6   2  294.94   37.66
  -6  -6  -3  129.55   37.78
   6  -6   3  151.22   41.42
   6  -6   3  165.46   36.23
   6   6   3  163.36   37.78
  -6  -6  -4   89.84   40.80
   6  -6   4  109.18   42.13
   6  -6   4  115.60   37.76
   6   6   4  163.62   40.60
  -6  -6  -5    7.71   37.04
   6  -6   5   40.53   42.98
   6  -6   5   63.36   35.64
   6   6   5   67.17   37.39
  -6  -6  -6  152.58   42.26
   6  -6   6  203.89   49.16
   6  -6   6  157.92   45.15
   6   6   6  127.82   46.44
   6  -6   7  425.36   62.87
   6  -6   7  371.02   52.19
   6   6   7  321.40   56.66
   6  -6   8   90.43   49.05
   6  -6   8   62.31   52.67
   6   6   8  -21.89   50.84
   6  -6   9   -7.93   59.47
   6  -6   9  -91.28   54.43
   6   6   9   10.53   55.40
   6  -6  10   37.30   66.50
   6  -6  10   44.35   55.24
   6   6  10  -33.61   55.67
   6  -6  11   28.01   67.95
   6  -6  11  -52.78   69.74
  -6  -8  14   68.41   71.30
  -6  -8  13   94.82   64.47
   6  -8 -13   45.69   68.70
  -6  -8  12  119.26   61.10
   6  -8 -12  204.69   64.37
  -6  -8  11  151.63   52.70
   6  -8 -11   90.98   60.65
  -6  -8  10  109.38   47.30
   6  -8 -10  184.68   58.65
  -6  -8   9   92.27   50.85
   6  -8  -9  169.10   50.61
  -6  -8   8  271.21   50.35
   6  -8  -8  277.87   51.96
  -6  -8   7   92.47   42.92
  -6   8   7   85.17   33.93
   6  -8  -7   72.38   42.80
  -6  -8   6  129.05   43.37
   6  -8  -6  118.34   44.02
  -6  -8   5   88.73   39.84
   6  -8  -5  112.68   43.02
  -6  -8   4   76.19   39.33
  -6  -8   4   68.57   33.38
   6  -8  -4   13.13   37.60
  -6  -8   3   92.52   44.77
  -6  -8   3  102.74   31.83
   6  -8  -3  167.57   44.44
  -6  -8   2  887.49   61.36
  -6  -8   2  941.62   51.32
   6  -8  -2  817.34   59.72
  -6  -8   1  435.64   51.78
  -6  -8   1  352.27   36.52
   6  -8  -1  394.32   50.57
  -6  -8   0  143.48   46.02
   6  -8   0  104.84   41.14
  -6  -8  -1   36.06   35.81
   6  -8   1   32.69   37.44
   6  -8   1   14.41   34.44
   6   8   1   86.49   33.66
  -6  -8  -2  721.06   60.88
   6  -8   2  716.69   58.87
   6  -8   2  667.30   50.21
   6   8   2  782.70   52.61
  -6  -8  -3   10.39   36.05
   6  -8   3   66.12   45.35
   6  -8   3  -12.85   37.56
   6   8   3  -19.94   34.42
  -6  -8  -4   27.67   40.34
   6  -8   4   62.31   43.09
   6  -8   4  151.04   42.03
   6   8   4   76.67   40.90
  -6  -8  -5  282.10   52.07
   6  -8   5  344.76   56.35
   6  -8   5  281.10   46.45
   6   8   5  268.31   50.97
  -6  -8  -6   49.89   50.40
   6  -8   6    4.14   49.52
   6  -8   6   74.46   43.39
   6   8   6  -24.40   45.94
  -6  -8  -7   50.76   45.44
   6  -8   7  115.94   57.82
   6  -8   7   70.19   48.91
   6   8   7   66.86   51.22
   6  -8   8   25.52   52.77
   6  -8   8   90.09   59.86
   6   8   8   39.81   56.66
   6  -8   9  -79.24   63.05
   6  -8   9  -56.62   62.87
   6   8   9   78.87   57.80
   6  -8  10   27.45   66.90
   6  -8  10   62.07   72.92
  -6 -10  13   -6.25   64.94
  -6 -10  12   70.24   62.78
  -6 -10  11  -51.74   62.28
   6 -10 -11  -32.96   61.60
  -6 -10  10  -32.43   54.36
   6 -10 -10   88.01   59.74
  -6 -10   9   33.79   50.49
   6 -10  -9    8.31   53.02
  -6 -10   8  287.73   61.83
   6 -10  -8  414.59   61.57
  -6 -10   7  -63.06   45.06
   6 -10  -7   50.32   47.32
  -6 -10   6  537.91   64.94
   6 -10  -6  522.24   62.08
  -6 -10   5  -19.16   41.77
   6 -10  -5  -57.00   45.07
  -6 -10   4  143.87   50.08
   6 -10  -4   97.58   48.12
  -6 -10   3  131.57   51.63
  -6 -10   3  196.98   38.72
   6 -10  -3  199.06   46.52
  -6 -10   2  671.04   63.60
   6 -10  -2  709.20   60.41
  -6 -10   1   36.35   43.52
   6 -10  -1  156.95   47.59
  -6 -10   0  -34.35   44.36
   6 -10   0   73.34   43.50
  -6 -10  -1    4.19   39.60
   6 -10   1   27.71   46.50
  -6 -10  -2  269.49   50.22
   6 -10   2  393.56   53.46
  -6 -10  -3   44.65   46.52
   6 -10   3  -78.40   39.69
  -6 -10  -4  246.86   52.50
   6 -10   4  238.45   55.19
   6 -10   4  329.38   55.72
   6  10   4  288.35   51.41
  -6 -10  -5   21.98   50.28
   6 -10   5  -26.86   46.66
   6 -10   5  -86.07   46.72
   6  10   5   18.12   45.46
  -6 -10  -6  117.97   57.46
   6 -10   6  160.62   60.98
   6 -10   6  184.35   55.92
   6  10   6   82.82   55.33
  -6 -10  -7    1.42   51.72
   6 -10   7    8.72   62.63
   6 -10   7  -23.87   62.36
   6  10   7  -17.91   60.00
   6 -10   8  181.15   70.67
   6 -10   8  124.05   62.17
   6  10   8   80.61   66.50
   6 -10   9   94.69   66.38
   6  10   9  -97.87   70.57
  -6 -12  11   36.62   73.77
  -6 -12  10   52.78   67.30
   6 -12 -10  143.31   68.66
  -6 -12   9    8.27   59.62
   6 -12  -9  -12.40   60.55
  -6 -12   8  238.96   70.37
   6 -12  -8  307.95   69.86
  -6 -12   7   48.44   53.66
   6 -12  -7   31.46   54.15
  -6 -12   6  165.55   55.78
   6 -12  -6   59.92   51.74
  -6 -12   5    1.23   48.37
   6 -12  -5  -21.56   45.23
  -6 -12   4   21.27   48.58
   6 -12  -4  -49.45   44.04
  -6 -12   3   90.05   57.28
   6 -12  -3    6.72   45.84
  -6 -12   2  553.32   66.98
   6 -12  -2  524.50   61.57
  -6 -12   1  -77.36   44.38
   6 -12  -1   10.98   51.72
  -6 -12   0   19.64   53.85
   6 -12   0   71.83   50.89
  -6 -12  -1   85.28   50.89
   6 -12   1   43.14   47.53
  -6 -12  -2  175.54   58.40
   6 -12   2  226.26   55.20
  -6 -12  -3  -47.91   48.48
   6 -12   3   70.38   51.59
  -6 -12  -4  168.93   56.64
   6 -12   4   93.51   58.13
  -6 -12  -5   65.66   53.24
   6 -12   5  118.47   63.18
  -6 -12  -6   85.75   62.01
   6 -12   6   87.64   66.89
  -6 -12  -7   -5.75   65.94
   6 -12   7   58.34   70.74
  -6 -14   9  -41.22   73.11
  -6 -14   8  -17.17   71.60
  -6 -14   7   21.76   62.85
   6 -14  -7   11.86   70.16
  -6 -14   6   20.89   61.60
   6 -14  -6   47.94   65.40
  -6 -14   5 -100.32   61.47
   6 -14  -5   89.43   57.72
  -6 -14   4  -26.81   56.27
   6 -14  -4   -1.91   59.60
  -6 -14   3   19.44   59.61
   6 -14  -3  -55.28   53.05
  -6 -14   2  118.52   59.07
   6 -14  -2  158.46   56.65
  -6 -14   1   65.87   60.78
   6 -14  -1   26.18   57.63
  -6 -14   0  -33.01   55.69
   6 -14   0   16.03   58.94
  -6 -14  -1   80.45   56.19
   6 -14   1   71.54   58.93
  -6 -14  -2  -11.87   59.75
   6 -14   2  110.07   67.69
  -6 -14  -3   44.44   60.21
   6 -14   3   -8.06   69.49
  -6 -14  -4  125.78   62.05
  -6 -14  -5  -49.41   59.66
  -6 -16   4   87.61   67.08
  -6 -16   3   30.15   69.23
   6 -16  -3  -62.33   72.86
  -6 -16   2   45.84   71.62
   6 -16  -2   20.44   75.09
  -6 -16   1  -43.59   69.17
   6 -16  -1  -87.37   73.18
  -6 -16   0  -79.85   65.98
   6 -16   0   61.85   68.51
  -6 -16  -1   11.48   64.56
  -7  -1  15    3.05   53.34
  -7  -1  14   19.69   47.69
  -7   1  14   61.16   54.55
  -7  -1  13   39.65   41.37
  -7   1  13   14.88   43.28
  -7  -1  12  299.31   48.43
  -7   1  12  257.12   50.23
  -7  -1  11  -28.91   36.97
  -7   1  11   58.22   37.32
  -7  -1  10  876.38   60.86
  -7   1  10  909.44   62.17
   7  -1 -10  938.66   60.27
  -7  -1   9   34.31   33.06
  -7   1   9   11.81   34.50
   7  -1  -9   21.10   34.80
  -7  -1   8   27.55   33.97
  -7   1   8   21.98   32.83
   7  -1  -8  -19.11   31.65
  -7  -1   7   23.83   30.50
  -7   1   7   67.60   32.88
   7  -1  -7   56.89   30.53
   7   1  -7   43.33   29.67
  -7  -1   6 1236.10   45.90
  -7  -1   6 1274.80   61.90
  -7   1   6 1125.80   59.30
   7  -1  -6 1410.80   58.00
   7   1  -6 1340.80   51.30
  -7  -1   5    8.65   24.36
  -7  -1   5  -32.18   27.30
  -7   1   5  -22.17   25.84
   7  -1  -5  -18.71   27.25
   7   1  -5  -15.72   25.33
  -7  -1   4  173.04   26.01
  -7  -1   4  190.40   32.15
  -7   1   4  188.59   32.04
   7  -1  -4  148.37   31.60
   7   1  -4  198.87   29.70
  -7  -1   3   13.64   20.10
  -7  -1   3   -8.31   23.00
  -7   1   3   -6.49   24.48
   7  -1  -3    4.45   24.15
   7   1  -3   -2.20   25.90
  -7  -1   2  371.62   29.18
  -7  -1   2  309.94   34.44
  -7   1   2  331.98   37.18
   7  -1  -2  299.00   36.22
   7   1  -2  340.99   35.38
  -7  -1   1    0.65   23.21
  -7  -1   1   19.55   24.47
  -7   1   1   26.20   25.61
   7  -1  -1   -2.54   28.22
   7   1  -1   30.26   25.34
  -7  -1   0 1085.30   46.90
  -7  -1   0  949.78   49.74
  -7   1   0  931.78   50.43
   7  -1   0 1103.90   55.40
   7   1   0 1042.40   52.40
  -7  -1  -1  297.77   34.63
   7  -1   1  398.76   41.53
   7   1   1  328.02   36.66
   7  -1   2   90.42   35.21
   7   1   2   61.85   31.34
   7  -1   3   46.83   38.81
   7   1   3  117.00   35.10
   7  -1   4    9.66   35.69
   7   1   4  -24.44   34.21
   7  -1   5   33.08   40.51
   7   1   5   13.03   37.22
   7  -1   6  464.31   56.33
   7   1   6  463.62   55.31
   7  -1   7    9.89   44.34
   7   1   7  -26.71   45.28
   7  -1   8    2.22   50.07
   7   1   8  -26.07   52.27
   7  -1   9   20.89   55.62
   7   1   9   -2.69   57.89
   7  -1  10  231.61   67.78
   7   1  10  246.95   70.78
  -7  -3  15  -39.37   58.17
  -7  -3  14   51.50   48.28
  -7  -3  13   55.65   50.00
   7  -3 -13 -103.31   56.04
  -7  -3  12  244.41   49.47
  -7   3  12  243.74   49.33
   7  -3 -12  275.76   58.74
  -7  -3  11   11.11   40.35
  -7   3  11   16.73   38.57
   7  -3 -11   55.79   41.47
  -7  -3  10  311.24   46.28
  -7   3  10  384.70   48.58
   7  -3 -10  281.22   44.33
  -7  -3   9   34.32   34.79
  -7  -3   9   35.72   32.93
  -7   3   9   28.13   33.83
   7  -3  -9    1.31   38.07
  -7  -3   8  -16.42   32.64
  -7  -3   8    9.78   30.74
  -7   3   8   11.83   33.65
   7  -3  -8   54.61   37.29
  -7  -3   7  169.91   35.62
  -7  -3   7  161.39   34.21
  -7   3   7  173.34   37.55
   7  -3  -7  156.97   38.96
  -7  -3   6  970.43   50.20
  -7  -3   6  939.61   55.77
  -7   3   6  896.76   54.05
   7  -3  -6 1019.40   57.80
  -7  -3   5    6.41   29.63
  -7  -3   5   31.82   27.64
  -7   3   5   34.27   31.01
   7  -3  -5   19.48   34.25
  -7  -3   4  197.40   34.12
  -7  -3   4  157.51   33.46
  -7   3   4  157.33   32.37
   7  -3  -4  161.83   33.07
   7   3  -4  173.95   27.20
  -7  -3   3  124.89   30.59
  -7  -3   3   75.78   26.77
  -7   3   3   60.18   29.56
   7  -3  -3  137.40   36.17
   7   3  -3  121.05   26.11
  -7  -3   2  676.45   41.39
  -7  -3   2  794.94   45.75
  -7   3   2  832.63   49.77
   7  -3  -2  799.54   53.20
   7   3  -2  790.93   42.05
  -7  -3   1  528.83   40.94
  -7  -3   1  464.45   39.11
  -7   3   1  515.76   43.14
   7  -3  -1  503.55   44.83
   7   3  -1  478.93   39.01
  -7  -3   0 2955.70   80.60
  -7  -3   0 2809.20   77.40
   7  -3   0 2554.30   83.70
   7   3   0 2765.10   75.90
  -7  -3  -1  188.76   33.81
  -7  -3  -1  135.68   30.57
   7  -3   1  182.21   39.43
   7   3   1  231.14   36.33
  -7  -3  -2  321.38   38.12
  -7  -3  -2  268.01   33.92
   7  -3   2  327.91   45.17
   7   3   2  304.01   38.16
  -7  -3  -3  156.11   36.48
   7  -3   3  172.94   41.72
   7   3   3  164.30   40.05
   7  -3   4  168.57   44.22
   7   3   4  291.30   41.79
   7  -3   5  109.25   42.55
   7   3   5   15.68   41.65
   7  -3   6  376.13   57.68
   7   3   6  240.32   46.92
   7  -3   7   58.97   48.58
   7   3   7   67.74   46.29
   7  -3   8  -28.11   49.08
   7   3   8    1.25   47.15
   7  -3   9  -17.02   55.75
   7   3   9   60.67   58.46
   7  -3  10  264.14   68.08
   7   3  10  190.71   69.70
  -7  -5  15  143.95   63.75
  -7  -5  14   46.11   59.21
   7  -5 -14  -51.16   71.11
  -7  -5  13   23.40   52.65
   7  -5 -13  -42.02   62.31
  -7  -5  12  153.23   50.25
   7  -5 -12  186.40   61.94
  -7  -5  11  -29.42   44.15
  -7  -5  11   37.30   44.64
   7  -5 -11  -19.47   46.20
  -7  -5  10  249.94   47.58
  -7  -5  10  194.66   44.47
  -7   5  10  148.95   41.92
   7  -5 -10  185.54   54.17
  -7  -5   9   27.16   39.98
  -7  -5   9   19.21   34.81
  -7   5   9   42.37   33.89
   7  -5  -9   36.98   40.08
  -7  -5   8   78.01   41.36
  -7  -5   8   66.67   37.44
  -7   5   8  106.00   39.25
   7  -5  -8   45.06   44.26
  -7  -5   7   25.04   39.39
  -7  -5   7   19.62   30.55
  -7   5   7   66.67   35.54
   7  -5  -7   19.38   36.53
  -7  -5   6  209.30   40.43
  -7  -5   6  238.38   37.95
  -7   5   6  229.90   37.98
   7  -5  -6  309.81   43.85
  -7  -5   5  155.70   37.20
  -7  -5   5  107.75   33.86
  -7   5   5  112.59   31.85
   7  -5  -5  150.10   39.26
  -7  -5   4  302.78   42.41
  -7  -5   4  261.88   35.65
  -7   5   4  262.13   37.00
   7  -5  -4  223.36   39.07
  -7  -5   3  556.25   48.51
  -7  -5   3  593.78   43.47
  -7   5   3  613.99   49.57
   7  -5  -3  537.40   49.13
  -7  -5   2  199.88   35.08
  -7  -5   2  167.65   30.60
   7  -5  -2  195.72   43.22
   7   5  -2  184.07   28.84
  -7  -5   1  429.67   41.47
  -7  -5   1  453.09   39.24
   7  -5  -1  398.64   46.43
   7   5  -1  456.43   36.14
  -7  -5   0  452.40   46.15
  -7  -5   0  457.33   38.72
   7  -5   0  548.93   49.97
   7   5   0  566.80   41.94
  -7  -5  -1  194.10   36.07
  -7  -5  -1  216.24   32.58
   7  -5   1  185.27   46.60
   7  -5   1  189.00   33.12
   7   5   1  204.18   35.46
  -7  -5  -2  128.36   35.85
   7  -5   2  127.12   46.25
   7  -5   2  146.36   33.30
   7   5   2  180.79   33.91
  -7  -5  -3  197.00   42.30
   7  -5   3  252.41   47.45
   7  -5   3  262.82   39.03
   7   5   3  204.26   41.04
  -7  -5  -4  382.10   47.82
   7  -5   4  363.94   51.80
   7   5   4  368.22   48.83
   7  -5   5   12.71   47.74
   7   5   5  -72.82   39.22
   7  -5   6  269.30   58.08
   7   5   6  307.48   51.44
   7  -5   7  114.11   51.58
   7   5   7    9.26   45.57
   7  -5   8  -37.78   53.02
   7  -5   8   63.78   48.24
   7   5   8  -74.79   52.17
   7  -5   9   23.25   64.11
   7  -5   9  122.82   59.47
   7   5   9  -88.06   56.67
   7  -5  10  -37.28   71.06
   7  -5  10  -75.08   56.49
   7   5  10   26.15   63.21
  -7  -7  14   59.40   64.07
  -7  -7  13   37.04   60.02
  -7  -7  13  177.31   60.96
   7  -7 -13   46.58   66.09
  -7  -7  12   79.51   50.01
  -7  -7  12   84.60   47.82
   7  -7 -12   27.94   65.34
  -7  -7  11   42.83   53.84
  -7  -7  11   53.18   44.72
   7  -7 -11   38.68   53.96
  -7  -7  10   72.86   52.89
  -7  -7  10  138.17   44.93
   7  -7 -10   49.00   49.90
  -7  -7   9    1.34   47.29
  -7  -7   9   18.70   36.93
   7  -7  -9   32.73   51.08
  -7  -7   8  343.61   54.08
  -7  -7   8  335.51   46.55
  -7   7   8  380.13   48.05
   7  -7  -8  428.61   56.20
  -7  -7   7  287.60   49.69
  -7  -7   7  139.32   37.58
  -7   7   7  178.40   39.90
   7  -7  -7  206.25   46.18
  -7  -7   6   29.55   42.60
  -7  -7   6   -1.97   32.81
  -7   7   6   33.85   31.94
   7  -7  -6   46.24   46.42
  -7  -7   5   80.89   44.14
  -7  -7   5  118.60   33.51
  -7   7   5   89.72   35.13
   7  -7  -5   65.12   44.58
  -7  -7   4  553.29   54.80
  -7  -7   4  583.05   47.41
   7  -7  -4  563.88   55.49
  -7  -7   3  235.63   42.61
  -7  -7   3  235.03   37.02
   7  -7  -3  246.51   45.20
  -7  -7   2  113.05   38.54
  -7  -7   2  144.48   33.91
   7  -7  -2   52.76   42.98
  -7  -7   1  113.58   39.93
  -7  -7   1  140.46   34.60
   7  -7  -1  141.54   43.41
  -7  -7   0  245.41   45.62
   7  -7   0  248.56   46.57
  -7  -7  -1  417.21   48.27
   7  -7   1  332.39   52.90
   7   7   1  355.85   40.79
  -7  -7  -2  139.56   40.76
   7  -7   2   86.82   47.47
   7   7   2   83.68   38.55
  -7  -7  -3  186.07   46.02
   7  -7   3  174.44   51.15
   7  -7   3  189.45   40.37
   7   7   3  269.49   40.72
  -7  -7  -4   69.07   45.92
   7  -7   4    3.53   46.82
   7  -7   4   71.13   41.47
   7   7   4   -2.54   41.13
  -7  -7  -5  168.68   46.52
   7  -7   5  121.04   51.93
   7  -7   5    9.94   44.38
   7   7   5   58.38   45.27
  -7  -7  -6  -35.52   46.83
   7  -7   6   72.57   55.52
   7  -7   6  -13.24   49.01
   7   7   6   69.87   46.07
   7  -7   7   18.30   58.92
   7  -7   7   14.20   47.58
   7   7   7   27.69   48.82
   7  -7   8  104.93   63.12
   7  -7   8  143.88   61.53
   7   7   8   26.30   59.17
   7  -7   9  -48.95   68.29
   7  -7   9  -26.65   65.04
   7   7   9  -31.46   59.97
   7  -7  10   28.30   70.52
   7  -7  10  124.34   75.62
  -7  -9  13   73.09   74.96
  -7  -9  12   -4.37   66.48
   7  -9 -12   45.60   72.99
  -7  -9  11  -47.07   64.33
   7  -9 -11  -30.53   64.47
  -7  -9  10   59.55   56.17
   7  -9 -10   17.33   57.12
  -7  -9   9   43.15   56.23
   7  -9  -9   40.76   53.39
  -7  -9   8  491.29   62.38
   7  -9  -8  692.03   74.68
  -7  -9   7   95.92   46.79
  -7  -9   7  116.37   43.67
   7  -9  -7  114.35   53.45
  -7  -9   6  184.33   48.22
  -7  -9   6  143.28   38.14
   7  -9  -6  137.87   50.87
  -7  -9   5  105.78   47.33
  -7  -9   5  132.46   40.32
   7  -9  -5  135.51   50.40
  -7  -9   4  477.80   56.65
  -7  -9   4  481.17   48.79
   7  -9  -4  762.97   64.30
  -7  -9   3   44.57   48.74
  -7  -9   3  -18.68   32.01
   7  -9  -3   73.50   41.77
  -7  -9   2  116.22   48.76
  -7  -9   2   82.25   34.36
   7  -9  -2  108.03   44.17
  -7  -9   1  100.81   43.78
   7  -9  -1  128.66   44.82
  -7  -9   0   25.89   42.00
   7  -9   0   62.18   47.15
  -7  -9  -1   54.64   40.49
   7  -9   1   37.04   47.05
  -7  -9  -2  165.58   45.83
   7  -9   2  125.11   49.90
  -7  -9  -3    8.40   43.09
   7  -9   3   28.87   44.87
  -7  -9  -4  462.70   59.64
   7  -9   4  393.88   58.88
   7   9   4  320.08   55.46
  -7  -9  -5   16.60   48.16
   7  -9   5  -30.89   49.12
   7  -9   5  102.03   50.66
   7   9   5   19.52   52.38
  -7  -9  -6   17.42   54.97
   7  -9   6  -11.81   58.31
   7  -9   6   63.71   56.87
   7   9   6   62.26   51.12
  -7  -9  -7   19.17   51.11
   7  -9   7  191.21   61.81
   7  -9   7   97.09   55.83
   7   9   7  131.05   61.19
   7  -9   8  191.59   68.17
   7  -9   8  293.98   67.73
   7   9   8  181.91   70.37
   7  -9   9  144.51   81.34
   7  -9   9   21.30   67.98
  -7 -11  11   52.44   66.63
  -7 -11  10    1.12   67.18
   7 -11 -10  -93.15   67.75
  -7 -11   9   31.09   63.95
   7 -11  -9  -38.59   64.80
  -7 -11   8  402.63   65.31
   7 -11  -8  298.57   70.46
  -7 -11   7  -41.46   54.91
   7 -11  -7  -66.00   54.27
  -7 -11   6  -60.33   46.99
  -7 -11   6   58.74   46.26
   7 -11  -6  -74.07   47.36
  -7 -11   5   17.98   53.31
  -7 -11   5   19.05   43.57
   7 -11  -5   76.14   52.29
  -7 -11   4   74.29   50.69
  -7 -11   4   49.29   42.53
   7 -11  -4  159.56   52.25
  -7 -11   3   29.33   53.73
   7 -11  -3  -15.93   46.67
  -7 -11   2  128.19   49.71
   7 -11  -2  203.04   53.07
  -7 -11   1  -19.04   50.47
   7 -11  -1   -1.13   47.14
  -7 -11   0   63.74   47.64
   7 -11   0   18.05   48.80
  -7 -11  -1   51.74   50.56
   7 -11   1  -15.96   53.15
  -7 -11  -2  207.76   55.14
   7 -11   2  245.53   60.74
  -7 -11  -3   14.40   48.91
   7 -11   3   14.82   50.32
  -7 -11  -4  193.25   56.49
   7 -11   4  175.64   62.91
  -7 -11  -5   31.10   56.40
   7 -11   5   14.61   55.68
  -7 -11  -6   -5.78   60.67
   7 -11   6   17.12   70.55
  -7 -11  -7   47.04   60.39
   7 -11   7  -75.68   73.04
  -7 -13   9 -117.70   68.92
  -7 -13   8  195.49   70.32
   7 -13  -8  222.77   72.32
  -7 -13   7    2.91   65.97
   7 -13  -7   31.02   60.91
  -7 -13   6   54.56   61.90
  -7 -13   6   33.80   51.42
   7 -13  -6   50.52   57.15
  -7 -13   5   28.62   57.52
   7 -13  -5   48.94   53.50
  -7 -13   4  111.72   61.45
   7 -13  -4  226.12   59.96
  -7 -13   3   17.12   61.59
   7 -13  -3   -5.04   58.92
  -7 -13   2  151.43   62.22
   7 -13  -2  154.21   56.95
  -7 -13   1   25.41   55.62
   7 -13  -1   19.38   60.17
  -7 -13   0   62.76   56.21
   7 -13   0   31.16   56.02
  -7 -13  -1   24.91   58.05
   7 -13   1  -51.26   64.08
  -7 -13  -2  181.32   65.81
   7 -13   2   24.34   58.81
  -7 -13  -3   57.00   62.05
   7 -13   3   47.61   67.88
  -7 -13  -4   61.35   64.03
   7 -13   4   27.30   74.41
  -7 -13  -5   67.05   68.20
   7 -13   5   87.49   77.49
  -7 -15   6  -31.13   69.36
  -7 -15   5   57.43   70.28
  -7 -15   4   -5.20   64.85
   7 -15  -4   32.27   65.34
  -7 -15   3  -33.80   63.31
   7 -15  -3  -46.71   71.12
  -7 -15   2  118.39   66.52
   7 -15  -2  129.71   74.49
  -7 -15   1   12.48   70.67
   7 -15  -1  120.70   64.96
  -7 -15   0   47.64   65.49
   7 -15   0  -17.58   74.66
  -7 -15  -1   57.59   63.84
   7 -15   1   88.72   81.34
  -7 -15  -2   29.39   64.95
   7 -15   2  238.77   83.93
  -8   0  15  -13.56   61.71
  -8   0  14   10.88   56.15
  -8   0  13   -1.24   50.76
  -8   0  12  315.12   57.21
  -8   0  11   30.97   39.12
  -8   0  10   13.83   40.87
  -8   0   9    2.30   33.44
  -8   0   8   -0.72   36.27
   8   0  -8   16.03   34.81
  -8   0   7   27.87   30.75
   8   0  -7  -12.44   32.09
  -8   0   6 1155.30   64.10
   8   0  -6 1252.10   56.80
  -8   0   5  -17.24   28.45
   8   0  -5   46.90   31.72
  -8   0   4  135.61   33.34
   8   0  -4  183.70   34.68
  -8   0   3   22.17   31.52
   8   0  -3    0.68   29.59
  -8   0   2  251.70   27.69
  -8   0   2  195.49   34.14
   8   0  -2  243.00   37.50
  -8   0   1    9.09   30.08
   8   0  -1   -3.95   30.85
  -8   0   0 1087.20   57.20
   8   0   0 1105.30   60.90
   8   0   1  -64.48   30.92
   8   0   2  160.61   38.57
   8   0   3   61.43   40.83
   8   0   4  626.64   57.95
   8   0   5  -25.80   44.42
   8   0   6    4.56   44.89
   8   0   7  -12.45   49.24
   8   0   8   53.70   53.56
   8   0   9    0.00   64.54
  -8  -2  15   48.57   61.64
  -8  -2  14  -38.17   49.01
  -8  -2  13  100.19   52.65
  -8   2  13   18.41   50.78
  -8  -2  12  608.81   63.28
  -8   2  12  497.74   62.52
  -8  -2  11  -42.12   42.62
  -8   2  11  -67.09   41.14
  -8  -2  10  297.72   50.83
  -8   2  10  236.65   43.56
   8  -2 -10  441.53   52.09
  -8  -2   9  -15.34   36.89
  -8   2   9   30.83   33.45
   8  -2  -9  -13.38   38.93
  -8  -2   8  220.67   41.12
  -8   2   8  220.51   43.36
   8  -2  -8  261.56   42.36
  -8  -2   7  127.70   38.65
  -8   2   7  124.13   35.46
   8  -2  -7   84.10   36.42
  -8  -2   6  284.00   40.65
  -8   2   6  344.37   43.18
   8  -2  -6  366.18   43.46
  -8  -2   5  144.67   33.11
  -8  -2   5  100.57   34.99
  -8   2   5  118.45   33.52
   8  -2  -5   62.18   31.07
   8   2  -5  104.71   29.81
  -8  -2   4   33.19   28.37
  -8  -2   4   42.59   32.04
  -8   2   4  -13.50   31.24
   8  -2  -4   26.64   34.45
   8   2  -4  -11.79   29.27
  -8  -2   3  180.81   30.08
  -8  -2   3  113.91   31.33
  -8   2   3  153.16   36.10
   8  -2  -3  139.35   38.21
   8   2  -3   92.62   30.01
  -8  -2   2  536.41   38.20
  -8  -2   2  503.51   44.99
  -8   2   2  355.38   42.60
   8  -2  -2  448.81   45.90
   8   2  -2  463.48   41.63
  -8  -2   1   -4.51   26.97
  -8  -2   1   26.42   31.56
  -8   2   1   20.62   29.06
   8  -2  -1  -35.05   32.32
   8   2  -1  -17.55   29.55
  -8  -2   0 1719.40   64.00
  -8  -2   0 1546.70   66.30
   8  -2   0 1463.60   69.80
   8   2   0 1637.20   68.00
  -8  -2  -1  120.70   30.88
  -8  -2  -1  125.09   30.03
   8  -2   1  109.19   42.17
   8   2   1   96.98   36.04
   8  -2   2   34.98   39.39
   8   2   2   26.81   36.57
   8  -2   3   83.18   43.94
   8   2   3   86.49   39.96
   8  -2   4  716.03   65.51
   8   2   4  731.54   61.50
   8  -2   5   43.55   42.73
   8   2   5   47.88   43.07
   8  -2   6   41.71   46.65
   8   2   6  -77.50   47.32
   8  -2   7   55.62   49.65
   8   2   7   15.25   47.90
   8  -2   8  -24.16   53.84
   8   2   8   16.37   51.16
   8  -2   9   50.52   66.00
   8   2   9  -23.01   61.94
  -8  -4  15  -60.31   61.05
  -8  -4  14   83.91   58.27
  -8  -4  13   83.00   54.19
   8  -4 -13 -113.97   60.75
  -8  -4  12  334.26   56.98
  -8   4  12  346.96   54.82
   8  -4 -12  341.12   65.72
  -8  -4  11   69.94   43.50
  -8   4  11  100.30   45.18
   8  -4 -11   62.51   55.46
  -8  -4  10  138.54   43.83
  -8   4  10  149.26   43.78
   8  -4 -10  142.13   45.29
  -8  -4   9   26.91   39.84
  -8   4   9   48.46   38.56
   8  -4  -9   49.86   45.61
  -8  -4   8  212.66   44.60
  -8   4   8  144.45   38.22
   8  -4  -8  220.66   48.51
  -8  -4   7  200.17   42.16
  -8  -4   7  212.52   40.56
  -8   4   7  200.10   42.02
   8  -4  -7  265.27   44.15
  -8  -4   6  510.64   47.37
  -8  -4   6  536.13   49.78
  -8   4   6  550.42   50.73
   8  -4  -6  502.11   52.46
  -8  -4   5  362.14   43.20
  -8  -4   5  271.98   41.67
  -8   4   5  362.71   43.27
   8  -4  -5  380.53   45.44
  -8  -4   4  101.59   36.62
  -8  -4   4  151.64   36.42
  -8   4   4   74.00   35.61
   8  -4  -4   90.92   40.37
  -8  -4   3   61.15   34.17
  -8  -4   3  102.01   33.75
  -8   4   3   88.22   31.34
   8  -4  -3  107.85   42.35
  -8  -4   2  280.85   38.35
  -8  -4   2  338.88   39.62
  -8   4   2  285.64   41.39
   8  -4  -2  295.36   45.65
   8   4  -2  347.73   37.54
  -8  -4   1  150.18   36.98
  -8  -4   1  108.99   32.86
   8  -4  -1   71.98   36.26
   8   4  -1  134.40   34.77
  -8  -4   0  473.19   46.49
  -8  -4   0  367.06   41.12
   8  -4   0  381.31   49.17
   8   4   0  428.04   42.31
  -8  -4  -1   47.22   33.84
  -8  -4  -1  125.23   32.82
   8  -4   1  167.07   44.12
   8   4   1  143.12   35.73
  -8  -4  -2  131.32   37.69
  -8  -4  -2   91.56   31.59
   8  -4   2  107.40   42.50
   8   4   2  138.24   38.60
  -8  -4  -3   64.32   35.64
   8  -4   3   78.10   43.05
   8   4   3   70.20   40.02
   8  -4   4  436.90   55.68
   8   4   4  371.73   48.94
   8  -4   5   -5.36   44.55
   8   4   5   26.14   41.56
   8  -4   6   53.27   48.34
   8   4   6  112.55   46.48
   8  -4   7   16.74   52.53
   8   4   7   15.05   48.96
   8  -4   8   70.24   59.96
   8   4   8    6.14   54.50
   8  -4   9   67.08   71.00
   8   4   9  -24.99   63.80
  -8  -6  14   57.73   56.50
   8  -6 -14   42.25   82.37
  -8  -6  13   30.14   55.06
   8  -6 -13  145.83   72.41
  -8  -6  12   79.63   52.24
   8  -6 -12   63.65   65.20
  -8  -6  11   90.04   47.99
   8  -6 -11  -72.26   57.30
  -8  -6  10  114.74   49.04
  -8  -6  10   42.33   44.56
  -8   6  10   65.31   46.15
   8  -6 -10  147.69   57.71
  -8  -6   9  -51.08   46.74
  -8  -6   9   20.54   42.28
  -8   6   9   16.22   42.39
   8  -6  -9   26.39   46.24
  -8  -6   8   16.92   44.04
  -8  -6   8   57.24   41.12
  -8   6   8  -18.64   41.60
   8  -6  -8   93.86   48.26
  -8  -6   7  301.23   47.92
  -8  -6   7  247.04   45.41
  -8   6   7  234.22   45.39
   8  -6  -7  265.21   48.74
  -8  -6   6  244.22   45.15
  -8  -6   6  302.88   42.40
  -8   6   6  255.93   41.22
   8  -6  -6  309.48   53.23
  -8  -6   5  803.29   59.86
  -8  -6   5  766.05   55.42
  -8   6   5  765.56   57.92
   8  -6  -5  956.93   66.04
  -8  -6   4   50.23   41.78
  -8  -6   4   96.85   33.42
  -8   6   4   71.99   34.19
   8  -6  -4   74.18   45.05
  -8  -6   3   33.36   39.91
  -8  -6   3   31.06   30.49
   8  -6  -3   57.89   44.33
  -8  -6   2  127.03   42.79
  -8  -6   2  196.95   36.07
   8  -6  -2  162.01   44.49
  -8  -6   1   65.36   35.57
  -8  -6   1   31.27   31.58
   8  -6  -1   89.97   41.81
  -8  -6   0  132.38   40.74
  -8  -6   0  125.94   35.31
   8  -6   0  181.99   44.53
  -8  -6  -1   87.03   43.56
   8  -6   1  121.76   47.54
   8   6   1  161.35   38.71
  -8  -6  -2  176.10   43.24
   8  -6   2  118.55   49.96
   8   6   2  112.27   40.15
  -8  -6  -3   45.10   43.49
   8  -6   3    2.11   47.26
   8   6   3   78.11   39.70
  -8  -6  -4   36.22   44.58
   8  -6   4   43.92   47.64
   8  -6   4   20.35   40.70
   8   6   4    0.78   43.48
  -8  -6  -5  -30.72   39.37
   8  -6   5   -3.32   47.35
   8  -6   5   33.47   46.74
   8   6   5  -20.86   47.97
   8  -6   6   26.00   51.85
   8  -6   6  161.83   54.18
   8   6   6  158.31   51.00
   8  -6   7   47.31   57.35
   8  -6   7  -57.73   55.45
   8   6   7  -91.07   54.00
   8  -6   8    5.48   59.63
   8  -6   8  -20.43   56.08
   8   6   8   55.92   58.23
   8  -6   9  -12.62   68.67
   8  -6   9  143.71   66.97
  -8  -8  13  -41.06   53.51
  -8  -8  12    1.53   63.47
  -8  -8  12  -27.37   55.94
   8  -8 -12  -39.54   73.28
  -8  -8  11  118.83   61.66
  -8  -8  11   36.36   52.43
   8  -8 -11   92.43   66.19
  -8  -8  10  211.99   62.07
  -8  -8  10  183.41   52.01
   8  -8 -10  324.86   62.13
  -8  -8   9  -29.22   53.19
  -8  -8   9  -50.49   42.45
   8  -8  -9  -46.21   51.83
  -8  -8   8   89.12   51.49
  -8  -8   8   99.16   41.00
  -8   8   8  112.65   40.88
   8  -8  -8  193.55   57.09
  -8  -8   7  184.31   53.67
  -8  -8   7  168.38   41.78
  -8   8   7  195.01   43.88
   8  -8  -7  196.08   52.06
  -8  -8   6   76.74   42.84
  -8  -8   6   88.13   37.88
   8  -8  -6  189.32   50.37
  -8  -8   5    4.07   46.58
  -8  -8   5   -6.33   32.70
   8  -8  -5  100.98   47.47
  -8  -8   4  178.51   49.73
  -8  -8   4  135.16   39.98
   8  -8  -4   97.37   45.83
  -8  -8   3  186.57   48.82
  -8  -8   3  103.45   38.63
   8  -8  -3   72.56   48.42
  -8  -8   2  349.99   50.35
  -8  -8   2  291.98   43.46
   8  -8  -2  271.16   51.57
  -8  -8   1    4.95   38.97
   8  -8  -1   73.53   45.00
  -8  -8   0  110.33   40.75
   8  -8   0   98.99   49.83
  -8  -8  -1   47.16   39.85
   8  -8   1    1.92   45.34
  -8  -8  -2  424.67   55.38
   8  -8   2  311.46   54.55
  -8  -8  -3  135.66   49.72
   8  -8   3   11.98   48.34
  -8  -8  -4  -29.03   48.72
   8  -8   4    7.49   50.21
   8   8   4    7.74   45.79
  -8  -8  -5    7.53   48.31
   8  -8   5   13.48   54.12
   8   8   5   57.46   55.20
  -8  -8  -6  211.81   59.61
   8  -8   6   46.74   58.51
   8   8   6   83.13   58.27
   8  -8   7  -41.56   68.10
   8  -8   7   82.39   64.94
   8   8   7  -71.02   60.86
   8  -8   8  -73.74   66.19
   8  -8   8   48.24   67.67
   8   8   8  -77.71   63.38
  -8 -10  12  -12.67   73.01
  -8 -10  12   72.34   63.12
  -8 -10  11   31.43   69.13
  -8 -10  11  -24.47   50.90
   8 -10 -11   11.77   69.74
  -8 -10  10   63.01   66.71
  -8 -10  10  -26.04   47.24
   8 -10 -10   59.60   65.43
  -8 -10   9  -71.14   51.86
  -8 -10   9   32.16   47.03
   8 -10  -9   68.71   64.57
  -8 -10   8  157.14   56.56
  -8 -10   8   84.88   46.34
   8 -10  -8  105.13   60.20
  -8 -10   7    6.34   53.38
  -8 -10   7  109.31   43.17
   8 -10  -7  -18.52   54.00
  -8 -10   6  228.99   59.60
  -8 -10   6  236.76   50.06
   8 -10  -6  182.42   55.48
  -8 -10   5  -35.54   46.79
  -8 -10   5   48.46   44.22
   8 -10  -5   -0.72   49.29
  -8 -10   4  570.18   66.37
  -8 -10   4  691.85   57.60
   8 -10  -4  635.99   69.01
  -8 -10   3   -8.19   51.68
   8 -10  -3  -48.57   45.73
  -8 -10   2  298.67   53.26
   8 -10  -2  238.44   55.89
  -8 -10   1   49.75   48.07
   8 -10  -1   -0.93   48.79
  -8 -10   0  -36.02   47.50
   8 -10   0   75.09   51.06
  -8 -10  -1   70.58   46.58
   8 -10   1   73.53   50.70
  -8 -10  -2  308.81   56.40
   8 -10   2  387.13   62.68
  -8 -10  -3   32.92   48.90
   8 -10   3   81.12   54.47
  -8 -10  -4   49.18   55.28
   8 -10   4   12.10   54.28
  -8 -10  -5   -3.20   54.48
   8 -10   5   -5.23   58.47
  -8 -10  -6  131.19   61.96
   8 -10   6   47.64   72.52
   8 -10   7 -130.45   75.33
  -8 -12  10  162.96   75.20
  -8 -12  10  175.61   67.22
  -8 -12   9  -67.74   61.08
  -8 -12   9  -57.36   58.90
  -8 -12   8  140.52   63.40
  -8 -12   8  109.76   57.85
   8 -12  -8  135.33   68.10
  -8 -12   7  -36.87   55.70
  -8 -12   7   27.42   54.28
   8 -12  -7   11.72   65.34
  -8 -12   6  -59.03   59.25
  -8 -12   6  -49.81   51.45
   8 -12  -6  108.47   62.06
  -8 -12   5   21.51   60.54
   8 -12  -5   55.02   61.23
  -8 -12   4  172.01   61.41
   8 -12  -4  204.63   64.05
  -8 -12   3  112.22   56.31
   8 -12  -3   99.57   59.57
  -8 -12   2   39.40   56.38
   8 -12  -2   23.47   58.35
  -8 -12   1   79.02   57.94
   8 -12  -1   16.61   61.03
  -8 -12   0   45.48   54.24
   8 -12   0   35.76   62.56
  -8 -12  -1  -10.05   51.71
   8 -12   1  -32.20   63.99
  -8 -12  -2  196.16   59.24
   8 -12   2  238.27   71.37
  -8 -12  -3  -59.25   54.34
   8 -12   3   77.94   62.71
  -8 -12  -4  -62.83   55.38
   8 -12   4   23.08   71.87
  -8 -12  -5  -33.73   64.24
   8 -12   5   97.23   75.36
  -8 -14   7   22.01   75.65
  -8 -14   6   48.33   67.08
  -8 -14   5   75.64   75.52
  -8 -14   4  212.79   71.62
   8 -14  -4  140.47   66.46
  -8 -14   3    1.85   67.77
   8 -14  -3  -20.84   68.08
  -8 -14   2  116.92   68.79
   8 -14  -2   -1.80   70.11
  -8 -14   1   33.01   64.39
   8 -14  -1   86.23   73.76
  -8 -14   0  -57.33   59.69
   8 -14   0   -6.86   68.13
  -8 -14  -1   69.01   61.32
   8 -14   1  118.33   70.28
  -8 -14  -2  139.82   66.71
   8 -14   2   96.16   83.90
  -9  -1  15  -17.73   65.36
  -9   1  15   -8.73   63.61
  -9  -1  14   83.68   55.35
  -9   1  14  -27.77   58.73
  -9  -1  13  -64.09   54.88
  -9   1  13   51.55   56.04
  -9  -1  12  304.85   55.46
  -9   1  12  303.67   57.42
  -9  -1  11   71.83   48.93
  -9   1  11   34.39   41.63
  -9  -1  10   19.82   44.30
  -9   1  10   37.30   39.34
  -9  -1   9   -5.52   40.53
  -9   1   9  -39.55   34.89
  -9  -1   8  333.00   47.40
  -9   1   8  342.54   47.27
   9  -1  -8  361.57   47.22
  -9  -1   7  -22.98   35.29
  -9   1   7  -18.90   34.32
   9  -1  -7   59.74   39.34
  -9  -1   6  394.09   49.09
  -9   1   6  408.45   49.80
   9  -1  -6  371.52   45.51
  -9  -1   5   61.64   32.75
  -9   1   5   21.98   33.76
   9  -1  -5   52.54   36.50
   9   1  -5   40.66   33.21
  -9  -1   4   51.99   33.00
  -9   1   4  117.66   35.30
   9  -1  -4  108.33   33.62
   9   1  -4  137.64   37.05
  -9  -1   3    5.04   29.68
  -9   1   3  -23.27   30.55
   9  -1  -3   16.82   36.41
   9   1  -3  -63.73   30.05
  -9  -1   2  821.17   55.15
   9  -1  -2  822.84   56.87
   9   1  -2  797.16   54.64
  -9  -1   1   64.46   29.35
  -9  -1   1   50.12   32.28
  -9   1   1   20.89   34.22
   9  -1  -1   93.93   40.82
   9   1  -1   39.30   39.00
  -9  -1   0    7.32   28.79
  -9   1   0  -12.31   30.47
   9  -1   0  -11.13   35.25
   9   1   0    8.05   32.49
  -9  -1  -1  140.97   36.51
   9  -1   1  139.11   42.28
   9   1   1   93.37   41.60
   9  -1   2  167.46   46.89
   9   1   2  187.78   46.79
   9  -1   3  -60.70   43.15
   9   1   3  -29.25   42.85
   9  -1   4  298.16   53.26
   9   1   4  328.14   54.35
   9  -1   5   -2.83   46.59
   9   1   5   23.24   44.14
   9  -1   6  -13.02   48.10
   9   1   6   -5.05   47.40
   9  -1   7  -55.72   58.42
   9   1   7   54.01   53.55
   9  -1   8  -39.56   56.83
   9   1   8  -29.57   61.83
  -9  -3  14  120.50   62.38
  -9  -3  13   12.57   57.73
  -9   3  13   76.25   56.22
  -9  -3  12  416.60   62.92
  -9   3  12  261.64   52.01
  -9  -3  11   80.98   47.41
  -9   3  11   78.25   46.32
   9  -3 -11   35.91   53.34
  -9  -3  10  196.67   52.29
  -9   3  10  106.34   45.53
   9  -3 -10  157.62   52.15
  -9  -3   9  129.21   44.20
  -9   3   9   65.46   38.75
   9  -3  -9   30.59   46.28
  -9  -3   8  465.86   52.62
  -9   3   8  390.73   51.87
   9  -3  -8  471.52   54.25
  -9  -3   7   -6.69   38.38
  -9   3   7   27.47   39.12
   9  -3  -7    2.16   40.85
  -9  -3   6  486.46   49.40
  -9   3   6  378.55   46.95
   9  -3  -6  445.47   51.73
  -9  -3   5   27.95   31.51
  -9   3   5   87.48   35.23
   9  -3  -5  138.34   39.36
  -9  -3   4  -32.67   32.96
  -9   3   4   36.70   33.26
   9  -3  -4   74.95   41.25
  -9  -3   3  -18.66   30.59
  -9  -3   3  -16.31   28.76
  -9   3   3   13.59   31.05
   9  -3  -3   -1.30   35.67
   9   3  -3  -18.46   32.03
  -9  -3   2  877.71   51.85
  -9  -3   2  727.05   54.28
  -9   3   2  798.11   58.19
   9  -3  -2  731.66   56.52
   9   3  -2  691.54   50.42
  -9  -3   1   75.65   35.33
  -9  -3   1   19.31   30.72
   9  -3  -1   -7.03   36.40
   9   3  -1   11.33   35.07
  -9  -3   0  556.26   47.07
  -9  -3   0  548.18   50.15
   9  -3   0  526.79   57.55
   9   3   0  518.86   50.09
  -9  -3  -1   47.45   34.78
  -9  -3  -1  -10.26   31.45
   9  -3   1  -14.95   39.02
   9   3   1   14.50   36.99
   9  -3   2  310.87   51.97
   9   3   2  363.01   50.28
   9  -3   3  170.73   52.10
   9   3   3  108.22   44.51
   9  -3   4  289.90   55.84
   9   3   4  205.74   51.53
   9  -3   5  136.55   52.18
   9   3   5   19.90   51.09
   9  -3   6   29.71   55.40
   9   3   6   59.59   48.82
   9  -3   7   21.81   62.49
   9   3   7  -11.60   53.38
   9  -3   8  -16.53   68.74
   9   3   8   88.62   60.51
  -9  -5  14   -1.62   55.82
  -9  -5  13  -72.81   55.40
   9  -5 -13   40.82   69.66
  -9  -5  12  162.55   53.37
   9  -5 -12  123.28   67.76
  -9  -5  11  253.81   56.02
  -9   5  11  206.95   54.59
   9  -5 -11  278.56   63.24
  -9  -5  10   15.99   46.04
  -9   5  10  -36.57   44.72
   9  -5 -10   -1.34   54.64
  -9  -5   9  111.71   48.35
  -9   5   9  153.50   48.29
   9  -5  -9  209.53   55.69
  -9  -5   8  257.72   50.63
  -9   5   8  151.44   45.92
   9  -5  -8  263.45   57.23
  -9  -5   7   -8.68   40.45
  -9   5   7   27.50   40.15
   9  -5  -7  -33.87   40.94
  -9  -5   6  498.13   53.05
  -9  -5   6  558.23   53.30
  -9   5   6  490.37   53.59
   9  -5  -6  519.99   59.99
  -9  -5   5   39.90   40.33
  -9  -5   5   18.35   32.37
  -9   5   5   68.36   40.09
   9  -5  -5   41.04   44.49
  -9  -5   4  145.76   40.56
  -9  -5   4  213.02   42.66
  -9   5   4  222.20   44.56
   9  -5  -4  187.89   45.11
  -9  -5   3   92.62   37.94
  -9  -5   3  139.48   39.99
  -9   5   3   85.72   40.72
   9  -5  -3   70.75   42.91
  -9  -5   2  210.68   41.40
  -9  -5   2  140.41   37.30
   9  -5  -2   65.61   46.48
  -9  -5   1  104.65   35.12
  -9  -5   1   98.59   36.94
   9  -5  -1  148.36   45.93
  -9  -5   0  -14.50   38.51
  -9  -5   0   20.49   36.51
   9  -5   0    5.11   41.31
   9   5   0   45.73   36.76
  -9  -5  -1    1.08   33.77
   9  -5   1  -21.89   46.82
   9   5   1   36.23   37.54
  -9  -5  -2   76.39   42.26
   9  -5   2  -36.69   49.06
   9   5   2   56.64   41.57
  -9  -5  -3  121.67   40.60
   9  -5   3  124.93   50.15
   9   5   3   86.90   47.90
   9  -5   4  246.80   60.32
   9   5   4  297.28   56.77
   9  -5   5  213.53   61.43
   9   5   5  184.11   56.65
   9  -5   6   91.81   63.12
   9   5   6   74.42   58.43
   9  -5   7    4.67   57.68
   9  -5   7   96.96   53.78
   9   5   7   -5.90   53.86
   9  -5   8    3.10   74.75
   9  -5   8   70.11   64.52
   9   5   8   -9.53   62.69
   9  -5   9   10.65   70.56
  -9  -7  13  -81.44   59.97
   9  -7 -13   34.71   78.15
  -9  -7  12  110.57   62.61
   9  -7 -12   36.69   65.66
  -9  -7  11   88.26   56.38
   9  -7 -11  139.10   61.46
  -9  -7  10  149.05   50.65
  -9   7  10  121.63   53.53
   9  -7 -10  120.42   57.61
  -9  -7   9   58.50   47.88
  -9   7   9   94.11   47.25
   9  -7  -9    2.17   59.46
  -9  -7   8  107.56   51.50
  -9  -7   8   79.65   41.98
  -9   7   8   82.70   44.05
   9  -7  -8   31.69   55.20
  -9  -7   7  101.24   48.72
  -9  -7   7   30.83   43.72
  -9   7   7   41.42   42.47
   9  -7  -7  -18.94   48.78
  -9  -7   6   18.57   45.36
  -9  -7   6   -0.83   42.20
  -9   7   6   23.59   35.65
   9  -7  -6   55.19   47.33
  -9  -7   5  -45.58   37.48
  -9  -7   5    1.56   40.08
  -9   7   5   56.37   38.16
   9  -7  -5  101.11   53.32
  -9  -7   4   96.33   45.31
  -9  -7   4   40.53   40.46
   9  -7  -4  104.81   45.77
  -9  -7   3  167.32   42.52
  -9  -7   3  138.55   40.04
   9  -7  -3   95.44   49.02
  -9  -7   2   31.40   40.64
  -9  -7   2   15.87   38.35
   9  -7  -2  -24.45   44.64
  -9  -7   1   89.62   38.36
   9  -7  -1   66.31   46.69
  -9  -7   0  151.03   47.62
   9  -7   0  155.77   49.32
  -9  -7  -1   90.12   45.76
   9  -7   1  119.18   53.87
  -9  -7  -2   38.67   40.94
   9  -7   2   36.55   48.56
  -9  -7  -3  117.43   51.69
   9  -7   3  102.17   51.90
   9   7   3   19.93   48.75
  -9  -7  -4    9.45   48.53
   9  -7   4    1.54   56.07
   9   7   4  -11.07   50.75
  -9  -7  -5  131.83   50.62
   9  -7   5   38.76   56.31
   9   7   5   -5.04   55.81
   9  -7   6   -1.15   59.63
   9   7   6    3.71   59.53
   9  -7   7   -6.99   69.52
   9   7   7  -19.41   62.28
  -9  -9  12   58.85   56.55
  -9  -9  11   31.71   52.61
   9  -9 -11  106.39   76.12
  -9  -9  10   63.10   65.55
  -9  -9  10   91.67   51.15
   9  -9 -10   -2.88   69.63
  -9  -9   9  -63.06   57.76
  -9  -9   9  -60.41   44.14
   9  -9  -9  -67.02   64.63
  -9  -9   8   52.20   55.55
  -9  -9   8   -0.25   48.81
   9  -9  -8   97.49   56.97
  -9  -9   7  -22.85   50.87
  -9  -9   7   -5.00   42.43
   9  -9  -7   39.43   55.26
  -9  -9   6   68.37   52.89
  -9  -9   6  124.00   50.00
   9  -9  -6  133.55   60.25
  -9  -9   5  131.00   51.12
  -9  -9   5  158.18   43.66
   9  -9  -5  185.07   55.20
  -9  -9   4  719.25   71.32
  -9  -9   4  739.28   64.16
   9  -9  -4  706.10   71.72
  -9  -9   3  -67.69   48.73
   9  -9  -3   69.13   52.81
  -9  -9   2   13.95   46.25
   9  -9  -2  -15.45   50.36
  -9  -9   1  -11.83   41.77
   9  -9  -1   43.34   57.90
  -9  -9   0  371.93   60.18
   9  -9   0  255.34   59.25
  -9  -9  -1   50.87   50.65
   9  -9   1   31.00   57.38
  -9  -9  -2   75.82   48.64
   9  -9   2   77.20   56.30
  -9  -9  -3  104.25   50.58
   9  -9   3   77.94   60.89
  -9  -9  -4   57.77   54.28
   9  -9   4   16.45   57.74
  -9  -9  -5  155.12   62.53
   9  -9   5   95.42   69.73
  -9  -9  -6   85.42   57.54
   9  -9   6   94.08   77.99
   9   9   7   52.13   76.59
  -9 -11  10  136.63   74.09
  -9 -11  10   32.08   57.03
  -9 -11   9   41.53   67.48
  -9 -11   9  -19.10   51.69
   9 -11  -9   -9.33   74.24
  -9 -11   8   26.83   66.27
  -9 -11   8  -37.15   49.17
   9 -11  -8  -26.75   65.45
  -9 -11   7  -90.05   54.41
  -9 -11   7  -30.21   53.46
   9 -11  -7   25.00   59.39
  -9 -11   6   41.60   62.92
  -9 -11   6   22.46   51.94
   9 -11  -6   98.49   65.46
  -9 -11   5   -2.54   62.23
   9 -11  -5  -56.48   62.66
  -9 -11   4  437.90   71.02
   9 -11  -4  497.26   68.46
  -9 -11   3  -30.48   57.12
   9 -11  -3   22.90   56.15
  -9 -11   2    4.37   53.58
   9 -11  -2  -55.90   58.79
  -9 -11   1   30.35   50.32
   9 -11  -1  178.38   59.39
  -9 -11   0  186.67   56.66
   9 -11   0  225.34   68.73
  -9 -11  -1   26.93   51.81
   9 -11   1   -5.27   57.01
  -9 -11  -2   50.62   61.15
   9 -11   2   55.76   60.55
  -9 -11  -3  -69.62   53.00
   9 -11   3   59.24   68.62
  -9 -11  -4  113.32   65.59
   9 -11   4   84.74   75.15
  -9 -11  -5   47.49   71.53
  -9 -13   7   26.56   70.81
  -9 -13   6   18.52   73.41
  -9 -13   5   49.78   65.26
  -9 -13   4  130.71   71.97
   9 -13  -4   89.53   67.49
  -9 -13   3  -54.64   64.66
   9 -13  -3   24.66   65.73
  -9 -13   2    9.33   63.43
   9 -13  -2  -23.29   71.55
  -9 -13   1   33.57   64.95
   9 -13  -1   46.12   73.67
  -9 -13   0   65.06   65.93
   9 -13   0  126.88   75.07
  -9 -13  -1  -20.10   59.12
   9 -13   1  -24.37   78.33
  -9 -13  -2  184.40   67.43
 -10   0  14  195.39   66.25
 -10   0  13   40.77   57.56
 -10   0  12   46.77   53.42
 -10   0  11    5.07   44.10
 -10   0  10   -4.08   44.28
 -10   0   9  -22.58   38.47
 -10   0   8  485.64   55.38
 -10   0   7   25.31   41.77
 -10   0   6  -28.57   37.72
  10   0  -6   73.00   39.95
 -10   0   5   37.02   36.07
  10   0  -5  -49.64   38.30
 -10   0   4  175.56   39.92
  10   0  -4   97.30   42.36
 -10   0   3   40.94   35.22
  10   0  -3   38.14   39.54
 -10   0   2  196.79   42.92
  10   0  -2  157.15   41.86
 -10   0   1  -14.90   34.39
  10   0  -1  -11.13   42.71
 -10   0   0  -30.48   31.05
  10   0   0    8.41   41.90
  10   0   1   56.18   46.45
  10   0   2  161.27   48.13
  10   0   3   -0.45   45.47
  10   0   4  145.55   55.71
  10   0   5  -54.41   54.47
  10   0   6  -28.55   52.78
  10   0   7  -62.22   58.73
 -10  -2  14   15.02   61.98
 -10   2  14    8.36   61.57
 -10  -2  13   12.70   55.12
 -10   2  13  -18.89   51.16
 -10  -2  12   90.92   55.52
 -10   2  12  157.54   55.12
 -10  -2  11  -41.93   50.81
 -10   2  11    3.47   49.06
 -10  -2  10   36.42   47.60
 -10   2  10   58.06   46.62
 -10  -2   9   46.06   43.07
 -10   2   9   24.63   44.84
 -10  -2   8  713.29   65.90
 -10   2   8  822.26   65.74
  10  -2  -8  933.90   65.61
 -10  -2   7  -17.78   40.33
 -10   2   7  -35.49   39.46
  10  -2  -7   53.03   45.88
 -10  -2   6   45.43   38.00
 -10   2   6   11.39   38.83
  10  -2  -6  -20.14   41.30
 -10  -2   5   32.77   39.14
 -10   2   5   19.10   37.23
  10  -2  -5  -40.18   40.18
 -10  -2   4   77.88   39.82
 -10   2   4  148.13   40.20
  10  -2  -4   89.93   45.38
 -10  -2   3   54.23   35.39
 -10   2   3   64.72   38.09
  10  -2  -3   17.80   40.46
  10   2  -3    6.05   34.54
 -10  -2   2  239.14   43.35
 -10   2   2  221.79   42.32
  10  -2  -2  284.14   50.06
  10   2  -2  308.68   46.88
 -10  -2   1  197.13   41.19
 -10   2   1  328.50   44.97
  10  -2  -1  310.21   52.16
  10   2  -1  300.74   48.45
 -10  -2   0   -1.40   32.94
  10  -2   0   18.26   40.28
  10   2   0  -29.21   38.08
 -10  -2  -1   12.92   37.15
  10  -2   1    4.53   42.92
  10   2   1   10.80   37.28
  10  -2   2   82.33   50.43
  10   2   2  124.11   47.07
  10  -2   3   11.40   44.75
  10   2   3   26.86   46.61
  10  -2   4  337.24   62.77
  10   2   4  343.09   61.22
  10  -2   5  -17.05   51.02
  10   2   5   -7.33   55.18
  10  -2   6  -47.01   59.31
  10   2   6  -14.24   59.53
  10  -2   7   30.88   67.67
  10   2   7    0.30   60.31
 -10  -4  14   53.62   70.67
 -10  -4  13  -16.44   57.09
 -10   4  13  -22.49   59.51
 -10  -4  12  103.84   59.81
 -10   4  12   79.86   55.51
 -10  -4  11   33.83   49.92
 -10   4  11   64.58   49.04
  10  -4 -11   58.76   59.92
 -10  -4  10   -2.85   45.80
 -10   4  10  -37.92   45.15
  10  -4 -10  105.99   60.52
 -10  -4   9  -40.47   41.57
 -10   4   9    6.84   45.89
  10  -4  -9   79.06   51.97
 -10  -4   8  522.37   57.80
 -10   4   8  427.86   54.44
  10  -4  -8  487.87   62.58
 -10  -4   7   61.13   40.84
 -10   4   7   23.79   44.40
  10  -4  -7   95.52   48.95
 -10  -4   6  295.46   47.04
 -10   4   6  185.12   43.94
  10  -4  -6  205.19   46.75
 -10  -4   5   74.40   37.76
 -10   4   5   12.59   35.37
  10  -4  -5    9.55   46.76
 -10  -4   4  150.18   43.01
 -10   4   4  143.39   40.18
  10  -4  -4  137.40   45.06
 -10  -4   3  112.89   40.44
 -10   4   3  204.18   47.90
  10  -4  -3  156.19   47.11
 -10  -4   2  395.56   46.58
 -10  -4   2  298.61   43.33
  10  -4  -2  258.33   52.32
 -10  -4   1  109.75   39.23
 -10  -4   1   47.99   39.85
  10  -4  -1   91.03   43.66
 -10  -4   0   28.51   38.48
 -10  -4   0  -11.26   36.17
  10  -4   0   34.36   48.51
  10   4   0   57.76   40.81
 -10  -4  -1  149.00   42.95
  10  -4   1  221.54   51.80
  10   4   1  157.95   45.77
 -10  -4  -2   83.47   37.77
  10  -4   2  108.75   51.94
  10   4   2   12.63   43.95
  10  -4   3   14.35   52.90
  10   4   3   98.93   51.91
  10  -4   4   63.90   57.87
  10   4   4   33.29   46.75
  10  -4   5   -5.78   54.50
  10   4   5   43.81   56.49
  10  -4   6   -4.10   59.97
  10   4   6   -8.65   55.97
  10  -4   7  -91.25   66.40
  10   4   7  -47.80   61.37
 -10  -6  13   23.68   60.62
  10  -6 -13   87.98   83.79
 -10  -6  12   44.27   55.29
  10  -6 -12   85.78   75.45
 -10  -6  11  -30.34   49.31
 -10   6  11   10.07   57.06
  10  -6 -11  100.85   64.99
 -10  -6  10    3.56   53.56
 -10   6  10   50.10   55.06
  10  -6 -10   19.25   63.00
 -10  -6   9   41.13   51.94
 -10   6   9   -2.78   43.48
  10  -6  -9   16.11   52.42
 -10  -6   8   86.29   48.35
 -10   6   8   41.64   42.73
  10  -6  -8   18.07   57.18
 -10  -6   7   38.19   47.12
 -10   6   7  -24.87   40.77
  10  -6  -7    3.83   55.12
 -10  -6   6   95.61   40.01
 -10   6   6   78.59   44.44
  10  -6  -6   20.19   49.69
 -10  -6   5   -9.92   42.80
 -10  -6   5   55.89   42.40
 -10   6   5   11.12   44.00
  10  -6  -5  -12.37   53.10
 -10  -6   4   55.51   43.28
 -10  -6   4   77.88   40.98
  10  -6  -4   67.58   54.49
 -10  -6   3   78.97   43.08
 -10  -6   3   36.82   40.83
  10  -6  -3  151.36   52.87
 -10  -6   2  141.88   47.10
 -10  -6   2  131.15   44.32
  10  -6  -2  157.65   52.41
 -10  -6   1  231.45   49.82
 -10  -6   1  197.83   43.78
  10  -6  -1  182.73   57.41
 -10  -6   0   95.86   42.30
  10  -6   0   42.08   51.63
 -10  -6  -1   34.15   39.80
  10  -6   1   30.60   53.86
 -10  -6  -2   45.59   46.22
  10  -6   2  116.60   53.96
 -10  -6  -3  -43.81   45.77
  10  -6   3   29.18   56.83
  10   6   3  -17.34   50.94
  10  -6   4   10.70   56.27
  10   6   4  -52.03   53.76
  10  -6   5  -32.85   59.70
  10   6   5   87.01   64.10
  10  -6   6   -5.52   69.07
  10   6   6   51.35   61.55
  10   6   7   10.38   73.90
 -10  -8  12   -7.93   58.03
 -10  -8  11   47.61   56.39
  10  -8 -11   -9.79   73.51
 -10  -8  10  168.05   55.15
  10  -8 -10    7.97   71.20
 -10  -8   9    6.34   51.42
 -10   8   9   40.91   44.16
  10  -8  -9   -6.28   66.62
 -10  -8   8   14.02   47.99
 -10   8   8  -55.02   45.08
  10  -8  -8   41.01   57.07
 -10  -8   7   40.51   56.10
 -10  -8   7   43.57   51.17
 -10   8   7   41.42   45.52
  10  -8  -7   14.59   57.35
 -10  -8   6  248.22   59.38
 -10  -8   6  193.81   47.86
  10  -8  -6  278.31   66.44
 -10  -8   5   54.24   54.95
 -10  -8   5  -28.65   39.50
  10  -8  -5 -105.69   53.91
 -10  -8   4   67.74   51.92
 -10  -8   4   99.56   46.11
  10  -8  -4  105.87   55.95
 -10  -8   3   36.01   50.52
 -10  -8   3   43.22   45.17
  10  -8  -3    0.24   53.19
 -10  -8   2  102.38   51.05
  10  -8  -2   39.84   50.78
 -10  -8   1  125.88   51.63
  10  -8  -1   79.64   55.92
 -10  -8   0   58.13   48.99
  10  -8   0   79.20   54.33
 -10  -8  -1   40.47   50.23
  10  -8   1   62.81   53.91
 -10  -8  -2   94.44   53.15
  10  -8   2  118.41   57.32
 -10  -8  -3   19.56   50.64
  10  -8   3   -9.02   56.02
 -10  -8  -4   88.58   54.32
  10  -8   4  -10.03   65.72
  10  -8   5  -17.86   73.33
 -10 -10  10    0.31   61.59
 -10 -10   9   45.80   69.16
 -10 -10   9   45.07   53.16
  10 -10  -9   66.00   78.48
 -10 -10   8   25.91   65.80
 -10 -10   8   -8.91   55.30
  10 -10  -8  -37.70   71.83
 -10 -10   7    4.27   64.52
 -10 -10   7  -13.13   52.90
  10 -10  -7  -65.45   61.19
 -10 -10   6  205.57   68.67
 -10 -10   6  237.39   60.40
  10 -10  -6  255.05   66.67
 -10 -10   5  -12.60   53.13
 -10 -10   5   66.22   51.23
  10 -10  -5  108.49   61.79
 -10 -10   4  -43.11   50.72
  10 -10  -4   41.35   64.84
 -10 -10   3   53.36   59.78
  10 -10  -3    5.22   64.49
 -10 -10   2  131.76   58.27
  10 -10  -2  128.67   61.38
 -10 -10   1   44.01   51.80
  10 -10  -1   36.38   61.15
 -10 -10   0  113.88   60.59
  10 -10   0  238.40   65.46
 -10 -10  -1   76.72   59.24
  10 -10   1    1.15   65.49
 -10 -10  -2    3.16   57.76
  10 -10   2   64.11   62.46
 -10 -10  -3  -77.10   58.74
  10 -10   3   44.37   71.74
 -10 -10  -4  114.15   68.88
 -10 -12   8  -35.30   73.65
 -10 -12   8   -4.51   61.09
 -10 -12   7   43.24   73.82
 -10 -12   6   99.57   75.82
 -10 -12   5  -24.62   63.70
 -10 -12   4   -6.07   67.89
  10 -12  -4  106.22   69.82
 -10 -12   3  -20.07   68.97
  10 -12  -3  -56.09   65.79
 -10 -12   2  -30.54   58.10
  10 -12  -2    4.01   75.10
 -10 -12   1   34.42   64.69
  10 -12  -1   -4.35   69.13
 -10 -12   0  155.03   67.71
 -10 -12  -1  -75.96   56.96
 -10 -12  -2    4.92   62.75
 -11  -1  13   55.16   62.70
 -11   1  13  -20.58   59.15
 -11  -1  12  -30.47   50.08
 -11   1  12 -114.38   54.54
 -11  -1  11  -37.53   51.04
 -11   1  11  140.61   51.66
 -11  -1  10   33.35   46.63
 -11   1  10   64.53   47.60
 -11  -1   9   15.13   47.34
 -11   1   9   16.13   42.72
 -11  -1   8  252.81   54.56
 -11   1   8  324.10   53.98
 -11  -1   7   18.57   40.33
 -11   1   7  -43.04   42.44
 -11  -1   6   71.46   45.76
 -11   1   6   20.63   38.20
  11  -1  -6  121.26   44.60
 -11  -1   5  214.29   48.15
 -11   1   5  110.60   39.75
  11  -1  -5   81.05   48.11
 -11  -1   4  155.97   42.42
 -11   1   4  164.33   43.94
  11  -1  -4  200.00   49.84
 -11  -1   3  -19.66   39.81
 -11   1   3    4.89   36.83
  11  -1  -3   -8.73   41.98
  11   1  -3  -24.25   39.97
 -11  -1   2   91.62   43.80
 -11   1   2  109.36   40.17
  11  -1  -2  123.77   42.94
  11   1  -2  103.64   46.98
 -11  -1   1   43.23   40.70
 -11   1   1  -15.07   38.73
  11  -1  -1  -10.19   44.22
  11   1  -1  -59.58   38.51
 -11  -1   0   26.10   39.60
  11  -1   0   -9.42   47.93
  11   1   0  -14.99   41.99
  11  -1   1   24.44   50.49
  11   1   1  -25.09   47.98
  11  -1   2  190.02   52.40
  11   1   2  285.09   58.13
  11  -1   3   15.97   49.61
  11   1   3   44.28   47.06
  11  -1   4  -35.57   53.43
  11   1   4   -8.97   51.81
  11  -1   5    7.24   56.50
  11   1   5  -20.76   62.83
  11  -1   6   37.72   68.86
  11   1   6   10.83   68.58
 -11  -3  13   26.59   65.28
 -11   3  13   14.92   60.43
 -11  -3  12   24.21   56.20
 -11   3  12  124.21   60.49
 -11  -3  11   74.43   56.83
 -11   3  11   35.71   55.97
 -11  -3  10  104.81   53.42
 -11   3  10  209.69   57.98
 -11  -3   9    3.11   46.21
 -11   3   9   28.25   45.22
 -11  -3   8  370.11   55.39
 -11   3   8  416.21   56.70
  11  -3  -8  510.60   63.47
 -11  -3   7    6.86   41.50
 -11   3   7   85.77   46.33
  11  -3  -7   87.44   54.12
 -11  -3   6   28.01   40.52
 -11   3   6   23.51   39.73
  11  -3  -6   45.22   48.61
 -11  -3   5   72.38   40.11
 -11   3   5  117.49   43.44
  11  -3  -5   98.16   53.14
 -11  -3   4  337.48   51.81
 -11   3   4  239.53   46.23
  11  -3  -4  271.83   58.05
 -11  -3   3   -0.82   42.01
 -11   3   3   14.27   39.63
  11  -3  -3   28.62   50.22
 -11  -3   2  184.12   48.33
 -11   3   2  189.71   49.86
  11  -3  -2  159.22   52.16
 -11  -3   1  -20.77   42.00
  11  -3  -1   48.53   50.15
 -11  -3   0  -17.02   38.70
  11  -3   0   14.63   46.91
  11   3   0   86.62   46.07
  11  -3   1    2.38   47.56
  11   3   1   46.92   49.10
  11  -3   2  238.51   58.54
  11   3   2  381.32   60.74
  11  -3   3   98.50   54.90
  11   3   3   16.29   55.17
  11  -3   4  -38.14   54.70
  11   3   4   36.95   51.56
  11  -3   5  -31.06   58.29
  11   3   5   20.59   56.73
  11   3   6   -9.90   71.72
 -11  -5  13   48.11   69.24
 -11  -5  12   46.53   63.41
 -11   5  12  -72.29   62.60
 -11  -5  11  -22.58   54.19
 -11   5  11    4.57   57.18
  11  -5 -11 -108.93   68.63
 -11  -5  10   40.60   53.13
 -11   5  10   58.92   51.24
  11  -5 -10   16.89   58.86
 -11  -5   9  -15.90   46.15
 -11   5   9  -26.05   48.32
  11  -5  -9  -76.54   58.96
 -11  -5   8   76.68   48.17
 -11   5   8   60.26   46.71
  11  -5  -8   63.20   60.01
 -11  -5   7  108.44   45.28
 -11   5   7  163.39   47.84
  11  -5  -7   21.91   54.73
 -11  -5   6   24.22   41.20
 -11   5   6   84.86   43.08
  11  -5  -6  153.39   60.89
 -11  -5   5   67.65   45.81
 -11   5   5   54.88   43.50
  11  -5  -5  106.69   52.31
 -11  -5   4  268.22   48.60
 -11   5   4  371.90   55.02
  11  -5  -4  354.65   60.65
 -11  -5   3   30.51   44.67
  11  -5  -3   57.70   52.33
 -11  -5   2  108.17   47.58
  11  -5  -2   57.39   51.37
 -11  -5   1  -59.72   41.85
 -11  -5   1   17.28   44.21
  11  -5  -1  -10.93   55.35
 -11  -5   0  105.70   44.92
  11  -5   0   13.85   49.96
 -11  -5  -1    5.11   45.53
  11  -5   1  -46.30   51.08
 -11  -5  -2   45.65   42.64
  11  -5   2  102.99   58.26
  11  -5   3   23.18   61.52
  11   5   3    4.23   55.33
  11  -5   4   67.65   60.76
  11   5   4   22.81   52.77
  11  -5   5   24.92   63.53
  11   5   5 -112.27   64.85
  11   5   6  -13.58   72.17
 -11  -7  12  120.43   67.32
 -11  -7  11  -19.42   63.57
 -11   7  11  -23.11   62.77
  11  -7 -11   95.20   72.48
 -11  -7  10   27.40   53.61
 -11   7  10   32.42   57.97
  11  -7 -10  120.04   74.53
 -11  -7   9  -19.30   54.51
 -11   7   9   19.30   49.40
  11  -7  -9  -54.31   65.66
 -11  -7   8   82.85   55.51
 -11   7   8   59.36   49.82
  11  -7  -8    1.06   58.73
 -11  -7   7   33.08   46.97
 -11   7   7  155.78   49.64
  11  -7  -7  147.03   58.55
 -11  -7   6   -5.08   48.68
 -11   7   6   -3.78   50.99
  11  -7  -6   46.90   58.33
 -11  -7   5  105.39   51.35
  11  -7  -5  101.44   63.93
 -11  -7   4  -39.22   48.01
  11  -7  -4   49.62   63.40
 -11  -7   3   37.69   46.75
 -11  -7   3  -27.63   45.25
  11  -7  -3   30.53   55.86
 -11  -7   2 -109.14   45.45
  11  -7  -2  -22.49   60.66
 -11  -7   1  -71.80   41.21
  11  -7  -1   37.26   57.18
 -11  -7   0   53.25   44.50
  11  -7   0  109.21   61.17
 -11  -7  -1   29.78   52.04
  11  -7   1  -20.07   57.46
 -11  -7  -2   25.46   55.14
  11  -7   2   70.68   62.86
 -11  -7  -3  107.00   54.05
  11  -7   3  134.76   65.55
  11  -7   4  102.53   71.25
 -11  -9  10  -70.69   59.48
 -11  -9   9  -19.31   63.38
  11  -9  -9   61.43   78.46
 -11  -9   8   24.01   55.45
  11  -9  -8   19.73   68.75
 -11  -9   7   42.94   52.22
  11  -9  -7   76.20   76.18
 -11  -9   6  117.31   60.14
  11  -9  -6  115.34   67.44
 -11  -9   5  102.31   63.14
 -11  -9   5  -92.41   46.01
  11  -9  -5  149.16   70.13
 -11  -9   4  107.46   59.27
  11  -9  -4   84.28   64.39
 -11  -9   3    2.44   48.48
  11  -9  -3  -38.74   62.85
 -11  -9   2   63.44   59.39
  11  -9  -2   39.03   68.51
 -11  -9   1  -21.59   49.83
  11  -9  -1   -2.02   63.35
 -11  -9   0  129.30   62.58
  11  -9   0   85.49   66.14
 -11  -9  -1   67.02   60.37
  11  -9   1  128.51   66.38
 -11  -9  -2   -6.68   58.53
  11  -9   2   48.81   65.73
 -11  -9  -3   -5.79   64.79
 -11  -9  -4   53.05   60.92
 -11 -11   8   -2.13   70.09
 -11 -11   7   -9.64   77.17
 -11 -11   7   43.39   67.11
 -11 -11   6  -69.51   71.71
 -11 -11   5   59.00   68.66
 -11 -11   4  108.97   69.71
 -11 -11   3   31.94   59.73
 -11 -11   2   36.00   63.93
 -11 -11   1   57.96   65.81
 -11 -11   0   55.36   67.11
 -11 -11  -1   43.66   68.26
 -12   0  13   18.18   62.87
 -12   0  12   -0.31   62.66
 -12   0  11  -11.58   57.49
 -12   0  10  161.67   58.33
 -12   0   9  104.57   50.71
 -12   0   8  111.52   51.32
 -12   0   7   -6.88   48.72
 -12   0   6   21.07   42.29
 -12   0   5   58.12   44.68
 -12   0   4  333.15   52.91
 -12   0   3  -57.12   41.99
  12   0  -3   22.90   47.52
 -12   0   2    0.23   42.16
  12   0  -2    3.30   43.28
 -12   0   1   32.06   40.34
  12   0  -1    0.22   52.86
  12   0   0   37.00   52.53
  12   0   1   -5.36   55.84
  12   0   2   88.94   54.52
  12   0   3    6.62   60.33
  12   0   4   -8.24   61.42
 -12  -2  12    9.25   62.50
 -12   2  12   22.00   62.06
 -12  -2  11  139.10   56.54
 -12   2  11  -69.64   55.00
 -12  -2  10   24.40   50.43
 -12   2  10   74.28   56.64
 -12  -2   9   61.71   53.47
 -12   2   9  -21.25   49.67
 -12  -2   8   53.10   53.55
 -12   2   8  123.87   52.81
 -12  -2   7   24.11   49.94
 -12   2   7  -31.11   46.64
 -12  -2   6   29.16   43.64
 -12   2   6   78.16   45.06
  12  -2  -6   60.53   56.11
 -12  -2   5  -16.57   45.29
 -12   2   5   16.84   40.86
  12  -2  -5   13.65   54.26
 -12  -2   4  462.04   61.23
 -12   2   4  441.42   56.76
  12  -2  -4  547.05   69.07
 -12  -2   3   28.01   44.31
 -12   2   3  -26.45   41.26
  12  -2  -3   -5.83   51.75
 -12  -2   2   -6.77   45.03
 -12   2   2  -25.60   38.96
  12  -2  -2  -43.27   51.12
 -12  -2   1  -51.90   38.64
  12  -2  -1   -9.72   50.96
 -12  -2   0   60.84   47.84
  12  -2   0  -37.06   53.80
  12   2   0    7.71   52.01
  12  -2   1    7.62   56.72
  12   2   1  -32.94   53.75
  12  -2   2   25.55   57.29
  12   2   2  -15.04   56.74
  12  -2   3   60.46   62.82
  12   2   3  -16.09   54.80
  12  -2   4   65.25   61.06
  12   2   4 -105.35   64.94
  12   2   5  -60.01   74.64
 -12  -4  12    6.26   64.42
 -12   4  12  -33.33   66.65
 -12  -4  11  -11.95   58.94
 -12   4  11   17.56   62.34
 -12  -4  10   54.23   55.14
 -12   4  10   58.26   57.10
 -12  -4   9   17.68   53.92
 -12   4   9   33.39   55.39
 -12  -4   8   37.05   51.44
 -12   4   8   63.51   53.39
  12  -4  -8   89.54   64.98
 -12  -4   7   56.61   46.52
 -12   4   7  -28.78   47.50
  12  -4  -7   13.73   62.35
 -12  -4   6  101.37   51.17
 -12   4   6   -3.91   48.00
  12  -4  -6   -2.08   60.40
 -12  -4   5   14.46   44.33
 -12   4   5   37.98   43.86
  12  -4  -5   81.04   59.73
 -12  -4   4  170.99   52.04
 -12   4   4  110.25   54.47
  12  -4  -4  126.79   61.66
 -12  -4   3   53.05   45.59
  12  -4  -3  -70.68   59.16
 -12  -4   2   -6.89   46.29
  12  -4  -2   10.24   52.09
 -12  -4   1   -3.91   47.76
  12  -4  -1  115.79   57.62
  12  -4   0   -8.46   52.99
  12  -4   1  113.05   58.51
  12  -4   2  170.55   62.55
  12  -4   3   81.47   62.63
  12   4   3   73.12   63.79
  12   4   4   38.86   68.06
  12   4   5  166.30   69.45
 -12  -6  11   25.28   58.75
 -12   6  11  -66.69   62.29
  12  -6 -11   49.32   75.06
 -12  -6  10   18.08   57.18
 -12   6  10    3.47   56.80
  12  -6 -10   47.93   78.68
 -12  -6   9    6.25   58.21
 -12   6   9   12.70   55.44
  12  -6  -9   56.03   70.78
 -12  -6   8  -36.77   46.67
 -12   6   8  103.23   56.89
  12  -6  -8  190.19   72.53
 -12  -6   7   33.49   53.43
 -12   6   7   64.45   48.99
  12  -6  -7  -22.01   68.39
 -12  -6   6  -31.20   50.61
 -12   6   6   34.71   49.81
  12  -6  -6    9.07   69.07
 -12  -6   5  122.32   55.01
  12  -6  -5  123.17   60.50
 -12  -6   4    0.95   51.04
  12  -6  -4   94.93   66.40
 -12  -6   3   -2.75   52.49
  12  -6  -3   51.02   60.93
  12  -6  -2   37.81   61.06
  12  -6  -1  -40.58   59.40
  12  -6   0  -26.01   62.35
 -12  -6  -1  -20.65   51.71
  12  -6   1 -166.50   61.11
 -12  -6  -2   90.91   52.50
  12  -6   2   36.79   63.71
 -12  -8  10   38.15   62.72
 -12   8  10  -32.57   58.89
 -12  -8   9   15.56   57.52
 -12   8   9   27.49   60.91
 -12  -8   8   31.09   59.87
  12  -8  -8   84.30   72.18
 -12  -8   7   49.28   57.25
  12  -8  -7  -91.80   73.47
 -12  -8   6  119.50   58.28
  12  -8  -6   76.46   69.84
 -12  -8   5  -47.95   56.13
  12  -8  -5   -3.77   65.75
  12  -8  -4  -26.65   70.05
  12  -8  -3  -58.70   65.74
  12  -8  -2   44.83   74.62
 -12  -8   1   21.61   50.09
  12  -8  -1  -43.54   71.55
 -12  -8   0   65.26   61.27
  12  -8   0  -17.52   66.27
 -12  -8  -1  -79.37   57.06
 -12  -8  -2   50.64   64.43
 -12 -10   7   35.14   65.78
 -12 -10   3   35.17   67.09
 -12 -10   2  151.75   70.93
 -12 -10   1  -44.90   66.88
 -12 -10   0   10.28   63.92
 -13  -1  11   37.80   56.37
 -13   1  11  -75.56   61.94
 -13  -1  10  130.64   60.62
 -13   1  10   81.01   60.73
 -13  -1   9   73.54   54.86
 -13   1   9   23.83   56.24
 -13  -1   8  -46.81   48.93
 -13   1   8   33.00   53.59
 -13  -1   7  -17.08   47.36
 -13   1   7   44.53   54.23
 -13  -1   6   94.80   48.10
 -13   1   6    5.24   53.62
 -13  -1   5  119.67   55.15
 -13   1   5  -50.64   48.47
 -13  -1   4  120.99   49.98
 -13   1   4   99.72   53.38
 -13  -1   3   26.79   46.01
 -13   1   3   18.61   49.57
  13  -1  -3   18.10   55.82
 -13  -1   2  -49.47   46.21
 -13   1   2    9.30   44.48
  13  -1  -2    6.99   56.04
 -13  -1   1  -42.87   43.92
  13  -1  -1   -5.71   57.11
  13  -1   0  224.66   64.15
  13   1   0  165.21   58.38
  13  -1   1  -11.66   64.52
  13   1   1   58.75   57.20
  13  -1   2   47.45   69.39
  13   1   2  -14.04   65.40
  13  -1   3  -82.12   62.48
  13   1   3 -127.71   63.46
 -13  -3  11    2.98   60.09
 -13   3  11   87.14   65.83
 -13  -3  10  115.88   59.35
 -13   3  10  101.89   62.50
 -13  -3   9    6.99   58.95
 -13   3   9  117.20   62.07
 -13  -3   8   54.65   56.82
 -13   3   8  -23.69   48.94
 -13  -3   7   13.25   55.52
 -13   3   7  -22.04   46.37
 -13  -3   6  137.39   52.02
 -13   3   6   48.49   46.75
  13  -3  -6   49.69   65.22
 -13  -3   5   23.62   53.36
 -13   3   5  -24.55   49.65
  13  -3  -5  -57.30   64.61
 -13  -3   4    1.04   47.99
 -13   3   4  113.79   56.99
  13  -3  -4   51.76   66.84
 -13  -3   3    3.79   52.44
 -13   3   3   -4.42   49.42
  13  -3  -3   33.07   64.78
 -13  -3   2  -11.94   46.76
  13  -3  -2  130.14   64.83
 -13  -3   1   47.69   48.19
  13  -3  -1  128.78   57.99
  13  -3   0   24.51   62.22
  13  -3   1   67.07   67.85
  13  -3   2  -69.90   65.99
  13   3   3  -64.28   72.48
 -13  -5  10   58.53   64.45
 -13   5  10   91.14   62.67
 -13  -5   9   98.08   56.71
 -13   5   9   73.93   56.91
 -13  -5   8   25.55   60.14
 -13   5   8  -43.45   57.78
  13  -5  -8   42.05   71.11
 -13  -5   7  101.03   58.61
 -13   5   7   45.96   51.25
  13  -5  -7   72.28   73.20
 -13  -5   6   -9.40   55.11
 -13   5   6   29.03   59.59
  13  -5  -6   73.66   70.35
 -13  -5   5   96.63   57.25
 -13   5   5  -44.84   54.82
 -13  -5   4   74.16   56.29
  13  -5  -4   33.15   64.61
 -13  -5   3  -12.35   58.83
  13  -5  -3  -60.53   64.24
  13  -5  -2   -9.83   69.95
  13  -5  -1   60.80   72.65
  13  -5   0    5.76   63.85
  13  -5   1  -46.19   67.68
 -13  -7   9    6.18   67.64
 -13   7   9   25.56   60.34
 -13  -7   8   20.53   63.18
 -13   7   8   19.30   60.95
  13  -7  -8  138.98   86.64
 -13  -7   7  -13.68   54.92
  13  -7  -7  -20.41   79.23
 -13  -7   6   31.88   59.78
  13  -7  -6   55.47   80.89
 -13  -7   5  -30.88   58.39
  13  -7  -5  -30.37   80.06
  13  -7  -4   50.03   77.71
  13  -7  -3  116.75   82.56
  13  -7  -2   56.33   74.52
 -14   0  10  111.55   69.36
 -14   0   9   16.57   64.25
 -14   0   8    7.58   59.95
 -14   0   7  -13.56   54.13
 -14   0   6   85.02   53.40
 -14   0   5   24.18   50.35
 -14   0   4   21.65   55.03
 -14   0   3    9.27   48.18
 -14   0   2  -11.54   55.07
  14   0   0  281.11   78.61
  14   0   1   26.31   72.79
 -14  -2   9  -19.00   59.81
 -14   2   9  -14.68   54.82
 -14  -2   8   36.67   56.37
 -14   2   8  -13.67   57.49
 -14  -2   7  -60.73   52.06
 -14   2   7  -24.69   54.89
 -14  -2   6   65.71   55.05
 -14   2   6  109.55   53.60
 -14  -2   5   54.71   55.17
 -14   2   5   12.44   55.33
 -14  -2   4   47.37   53.95
 -14   2   4  -47.45   58.20
 -14  -2   3  -66.09   53.08
 -14   2   3  -16.22   56.76
  14  -2  -3  105.50   72.98
 -14  -2   2   31.07   57.09
  14  -2  -2   40.97   69.32
 -14  -2   1   74.12   58.71
  14  -2  -1  142.55   70.35
  14  -2   0  203.57   76.38
 -14  -4   9   19.66   60.13
 -14   4   9  -84.06   57.95
 -14  -4   8   -3.21   64.01
 -14   4   8   86.40   56.94
 -14  -4   7   56.99   60.69
 -14   4   7  -30.15   52.53
 -14  -4   6   46.28   55.24
 -14   4   6    8.87   62.84
  14  -4  -6   -4.14   75.88
 -14  -4   5   88.44   57.50
 -14   4   5  109.34   65.29
  14  -4  -5  186.28   80.90
 -14  -4   4   80.13   66.58
  14  -4  -4  125.61   80.94
 -14  -4   3  -28.97   60.11
  14  -4  -3   38.09   72.50
 -14  -4   2  -39.46   51.19
  14  -4  -2  -65.01   76.33
  14  -4  -1   21.12   74.32
 -14  -6   7   32.90   65.48
 -14   6   7   73.16   66.50
 -14  -6   6   26.82   58.46
 -14  -6   5   37.44   66.51
 -14  -6   4  137.09   68.26
 -15  -1   6   54.84   63.30
 -15   1   6  104.34   63.69
 -15  -1   5  -40.70   62.32
 -15   1   5   -1.32   57.43
 -15  -1   4   87.14   59.15
 -15   1   4   86.17   59.67
 -15  -1   3 -110.92   60.37
   0   0   0    0.00    0.00
;
_shelx_hkl_checksum     44821
_shelx_res_file
;
    12mcocl.res created by SHELXL-2014/7
TITL 12mcocl in C2/c
CELL 0.71073  11.4191  13.3633  12.1189  90.000 106.226  90.000
ZERR    4.00   0.0021   0.0024   0.0022   0.000   0.004   0.000
LATT  7
SYMM -X, Y, 0.5-Z
SFAC C H N O S CL CO
UNIT 56 80 8 8 4 8 4
TEMP 25
SIZE 0.08 0.08 0.35
OMIT -4 54
L.S. 7
ACTA
BOND $H
CONF
FMAP 2
PLAN 10
EQIV $1 -x+1, y, -z+1/2
EQIV $2 -x+3/2, -y-1/2, -z
EQIV $3 -x+1, -y, -z
HTAB
HTAB O1 Cl1_$1
HTAB C6 Cl1_$2
HTAB C7 Cl1_$3
WGHT    0.031900
FVAR       0.44550
CO1   7    0.500000    0.000000    0.000000    10.50000    0.04609    0.02811 =
         0.02815   -0.00002    0.01431    0.00303
CL1   6    0.645625    0.040375    0.185881    11.00000    0.05120    0.04286 =
         0.03054    0.00023    0.01223    0.00512
S1    5    0.500000   -0.442023   -0.250000    10.50000    0.07909    0.02729 =
         0.06576    0.00000    0.00205    0.00000
O1    4    0.366535   -0.039424    0.083590    11.00000    0.06422    0.03867 =
         0.04537   -0.01492    0.02864   -0.01110
AFIX 143
H1A   2    0.352778   -0.001017    0.131250    11.00000   -1.20000
AFIX   0
N1    3    0.555860   -0.154412    0.011981    11.00000    0.04763    0.02879 =
         0.03358    0.00292    0.01398    0.00117
C1    1    0.574210   -0.205106   -0.077420    11.00000    0.03909    0.03503 =
         0.03543    0.00019    0.01049    0.00355
AFIX  43
H1    2    0.568204   -0.169605   -0.144781    11.00000   -1.20000
AFIX   0
C2    1    0.568002   -0.206847    0.108933    11.00000    0.06078    0.04148 =
         0.03888    0.00169    0.01550    0.00632
AFIX  43
H2    2    0.557832   -0.173364    0.172898    11.00000   -1.20000
AFIX   0
C3    1    0.594584   -0.307105    0.118944    11.00000    0.07997    0.04670 =
         0.05008    0.02023    0.01333    0.00459
AFIX  43
H3    2    0.602104   -0.340796    0.187726    11.00000   -1.20000
AFIX   0
C4    1    0.609897   -0.356688    0.023548    11.00000    0.07209    0.02493 =
         0.06684    0.01045    0.01163    0.01015
AFIX  43
H4    2    0.626164   -0.424988    0.027353    11.00000   -1.20000
AFIX   0
C5    1    0.601105   -0.305111   -0.077132    11.00000    0.03440    0.03346 =
         0.05599   -0.00314    0.01109    0.00631
C6    1    0.620445   -0.355043   -0.181923    11.00000    0.05214    0.04548 =
         0.06444   -0.01379    0.01501    0.01504
AFIX  23
H6A   2    0.697488   -0.390697   -0.160127    11.00000   -1.20000
H6B   2    0.625956   -0.304004   -0.237166    11.00000   -1.20000
AFIX   0
C7    1    0.275149   -0.115046    0.056666    11.00000    0.06811    0.05365 =
         0.05238   -0.00828    0.02198   -0.01313
AFIX 133
H7A   2    0.224110   -0.105280   -0.020229    11.00000   -1.20000
H7B   2    0.226481   -0.111232    0.109568    11.00000   -1.20000
H7C   2    0.313227   -0.179624    0.062501    11.00000   -1.20000
AFIX   0
HKLF 4
REM  12mcocl in C2/c
REM R1 =  0.0467 for    1013 Fo > 4sig(Fo)  and  0.1278 for all    1947 data
REM    102 parameters refined using      0 restraints
END
WGHT      0.0319      0.0000
REM Instructions for potential hydrogen bonds
HTAB O1 Cl1_$1
HTAB C6 Cl1_$2
HTAB C7 Cl1_$3
REM Highest difference peak  0.366,  deepest hole -0.319,  1-sigma level  0.078
Q1    1   0.3166 -0.1531 -0.0441  11.00000  0.05    0.37
Q2    1   0.6390 -0.2786 -0.2375  11.00000  0.05    0.31
Q3    1   0.4171 -0.0274  0.1586  11.00000  0.05    0.29
Q4    1   0.1661 -0.1020  0.0328  11.00000  0.05    0.27
Q5    1   0.5015 -0.1007  0.0031  11.00000  0.05    0.27
Q6    1   0.3039 -0.1899  0.1247  11.00000  0.05    0.25
Q7    1   0.5768  0.1011  0.1750  11.00000  0.05    0.25
Q8    1   0.3462  0.0853  0.1721  11.00000  0.05    0.25
Q9    1   0.7514  0.0885  0.2664  11.00000  0.05    0.25
Q10   1   0.6070 -0.3407 -0.0364  11.00000  0.05    0.25
;
_shelx_res_checksum     24516
data_New_Global_Publ_Block
_journal_date_recd_electronic     2017-10-28
_journal_date_accepted     2017-11-15
_journal_name_full     'Acta Crystallographica, Section E'
_journal_year     2017
_journal_volume     73
_journal_issue     12
_journal_page_first     1882
_journal_page_last     1884
_journal_paper_category     GM
_journal_paper_doi     10.1107/S2056989017016449
_journal_coeditor_code     ZS2393
loop_
    _publ_contact_author_name
    _publ_contact_author_address
    _publ_contact_author_email
    _publ_contact_author_fax
    _publ_contact_author_phone
    'Park, Ki-Min'
;
Research institute of Natural Science, Gyeongsang National University,
Jinju 52828, Republic of Korea
;
 'kmpark@gnu.ac.kr' '+82-55-753-7614' '+82-55-772-2788'
    'Seo, Joobeom'
;
Mineral Resources Research Division,
Korea Institute of Geoscience and Mineral Resources (KIGAM),
Daejeon 34132, Republic of Korea
;
 'joobeomi@kigam.re.kr' '+82-42-868-3411' '+82-42-868-3114'
_publ_section_title
;\
Crystal structure of a zigzag Co^II^ coordination polymer:
<i>catena</i>-poly[[dichloridobis(methanol-\k<i>O</i>)cobalt(II)]-\
bis(pyridin-3-ylmethyl)sulfane-\k^2^<i>N</i>:<i>N</i>']
;
loop_
    _publ_author_name
    _publ_author_footnote
    _publ_author_address
    'Moon, Suk-Hee' .
;
Department of Food and Nutrition,
Kyungnam College of Information and Technology,
Busan 47011, Republic of Korea
;
    'Seo, Joobeom' .
;
Mineral Resources Research Division,
Korea Institute of Geoscience and Mineral Resources (KIGAM),
Daejeon 34132, Republic of Korea
;
    'Park, Ki-Min' .
;
Research institute of Natural Science, Gyeongsang National University,
Jinju 52828, Republic of Korea
;
_publ_section_synopsis
;
In the title compound, each Co^II^ ion is coordinated by two pyridine N atoms
from two individual dipyridyl ligands, two methanol O atoms and two chloride
anions in an elongated octahedral geometry. Each dipyridyl ligand links two
Co^II^ ions, forming infinite zigzag chains.
;
