# Supplementary material for: Crystal structure of a zigzag CoII coordination polymer: catena-poly[[di­chlorido­bis­(methanol-κO)cobalt(II)]-μ-bis­(pyridin-3-ylmeth­yl)sulfane-κ2 N:N′]
Source: Acta Crystallogr E Crystallogr Commun. 2017 Nov 17;73(Pt 12):1882–4. doi: 10.1107/S2056989017016449 (PMC5730245; doi:10.1107/S2056989017016449)
Supplement: Supplementary file 2 [file e-73-01882-Isup2.hkl]

data_I                                                                          
_shelx_title ' 12mcocl in C2/c'                                                 
_shelx_refln_list_code          4                                               
_shelx_F_calc_maximum      208.84                                               
_exptl_crystal_F_000       844.00                                               
_reflns_d_resolution_high  0.7828                                               
                                                                                
loop_                                                                           
 _space_group_symop_operation_xyz                                               
 'x, y, z'                                                                      
 '-x, y, -z+1/2'                                                                
 'x+1/2, y+1/2, z'                                                              
 '-x+1/2, y+1/2, -z+1/2'                                                        
 '-x, -y, -z'                                                                   
 'x, -y, z-1/2'                                                                 
 '-x+1/2, -y+1/2, -z'                                                           
 'x+1/2, -y+1/2, z-1/2'                                                         
                                                                                
_cell_length_a    11.4191                                                       
_cell_length_b    13.3633                                                       
_cell_length_c    12.1189                                                       
_cell_angle_alpha  90.000                                                       
_cell_angle_beta  106.226                                                       
_cell_angle_gamma  90.000                                                       
                                                                                
_shelx_F_squared_multiplier     1.000                                           
                                                                                
loop_                                                                           
 _refln_index_h                                                                 
 _refln_index_k                                                                 
 _refln_index_l                                                                 
 _refln_F_squared_calc                                                          
 _refln_F_squared_meas                                                          
 _refln_F_squared_sigma                                                         
 _refln_observed_status                                                         
   2   0   0      36285.61      34226.64       575.40 o                         
   4   0   0       7029.89       7612.51       122.97 o                         
   6   0   0       1933.44       1802.91       119.46 o                         
   8   0   0       6236.98       5520.97       210.07 o                         
  10   0   0        124.90        -70.17       125.69 o                         
  12   0   0        268.79        186.42       264.67 o                         
  14   0   0        513.40       1416.37       396.08 o                         
   1   1   0      23056.85      22848.22       859.77 o                         
   3   1   0       2067.78       2245.83        62.72 o                         
   5   1   0       2273.45       2189.41        68.47 o                         
   7   1   0       5343.35       5168.79       163.34 o                         
   9   1   0         28.45         -8.66        79.31 o                         
  11   1   0        183.19          7.61       124.41 o                         
  13   1   0        612.87        986.71       217.55 o                         
   0   2   0      17473.47      19387.60       209.10 o                         
   2   2   0        357.22        391.97        32.42 o                         
   4   2   0       3207.61       3164.96        87.63 o                         
   6   2   0      26816.70      24623.19       493.58 o                         
   8   2   0       8332.00       8074.17       251.84 o                         
  10   2   0          2.32        -22.04       106.75 o                         
  12   2   0        136.56         62.74       148.44 o                         
   1   3   0      23427.20      23878.14       719.17 o                         
   3   3   0       9046.59       9990.24       390.14 o                         
   5   3   0        153.25        331.35        58.55 o                         
   7   3   0      14064.22      14018.94       323.99 o                         
   9   3   0       2841.70       2717.12       128.00 o                         
  11   3   0         89.98        128.21       135.93 o                         
  13   3   0         60.09        123.49       313.49 o                         
   0   4   0       6047.86       5912.12       374.61 o                         
   2   4   0       9074.41       9063.04       224.56 o                         
   4   4   0        525.19        550.26        48.03 o                         
   6   4   0       7905.06       8242.80       270.65 o                         
   8   4   0       1879.45       2091.80       111.93 o                         
  10   4   0         85.24        130.27       101.48 o                         
  12   4   0        407.37        -42.63       266.99 o                         
   1   5   0      18942.24      18320.32       961.56 o                         
   3   5   0       4853.18       4967.89        91.22 o                         
   5   5   0       3179.25       3198.46        84.51 o                         
   7   5   0       2559.14       2562.78       149.81 o                         
   9   5   0         57.20         74.66        96.07 o                         
  11   5   0        110.62        313.47       231.39 o                         
  13   5   0        332.99         29.02       321.71 o                         
   0   6   0      20331.51      22218.74      1242.74 o                         
   2   6   0       8325.49       8570.45       172.36 o                         
   4   6   0          9.55         -9.08        45.15 o                         
   6   6   0        277.15        192.20        66.62 o                         
   8   6   0        614.38        739.14       115.32 o                         
  10   6   0        304.59        360.96       164.86 o                         
  12   6   0         57.50       -131.05       314.15 o                         
   1   7   0       4538.14       4849.95       233.84 o                         
   3   7   0      10702.12      10448.75       556.98 o                         
   5   7   0       7289.34       7560.60       171.02 o                         
   7   7   0       1426.62       1244.32       164.20 o                         
   9   7   0       1007.62        772.67       172.61 o                         
  11   7   0        412.05        387.04       181.31 o                         
   0   8   0        517.88        809.75       166.14 o                         
   2   8   0         60.68        196.08        84.81 o                         
   4   8   0       4508.47       4486.20        93.44 o                         
   6   8   0        533.31        622.00       154.54 o                         
   8   8   0        327.60        530.19       158.94 o                         
  10   8   0        281.00        343.22       183.32 o                         
  12   8   0          3.08        128.44       226.67 o                         
   1   9   0       3327.92       3475.92       170.49 o                         
   3   9   0       8863.73       8853.79       286.93 o                         
   5   9   0       3339.42       3089.57       202.88 o                         
   7   9   0        251.07        216.59       158.02 o                         
   9   9   0       1374.84       1630.41       293.72 o                         
  11   9   0        612.19        544.16       229.04 o                         
   0  10   0        126.97        -12.19       113.23 o                         
   2  10   0       1017.53       1139.40        98.40 o                         
   4  10   0       3373.05       3434.43       253.65 o                         
   6  10   0        278.39        100.88       271.30 o                         
   8  10   0         23.53         88.32       279.91 o                         
  10  10   0        874.95        905.75       313.70 o                         
   1  11   0        516.69        557.37        98.70 o                         
   3  11   0       6354.91       6428.33       229.74 o                         
   5  11   0       1975.00       2147.30       198.25 o                         
   7  11   0        155.54        207.43       171.76 o                         
   9  11   0        906.99       1028.34       220.28 o                         
   0  12   0       1266.25       1022.38       191.24 o                         
   2  12   0       1100.43       1239.87       143.17 o                         
   4  12   0       3958.86       3984.59       237.07 o                         
   6  12   0        296.19        234.15       186.36 o                         
   8  12   0         24.98        206.41       206.49 o                         
   1  13   0        183.36        183.99       163.02 o                         
   3  13   0       4150.76       3659.02       313.74 o                         
   5  13   0        636.11        790.56       196.69 o                         
   7  13   0         56.57        236.47       199.92 o                         
   9  13   0        147.71        473.45       249.59 o                         
   0  14   0        519.65        287.65       235.30 o                         
   2  14   0       2358.94       2212.27       212.62 o                         
   4  14   0       1293.52       1540.74       214.25 o                         
   6  14   0         12.75        -46.28       203.95 o                         
   8  14   0         29.78       -170.11       226.21 o                         
   1  15   0         39.55        242.53       191.44 o                         
   3  15   0       1095.20        904.61       296.52 o                         
   5  15   0        505.22        222.36       213.93 o                         
   0  16   0        177.00        410.99       299.24 o                         
   2  16   0        706.34        680.10       339.29 o                         
   4  16   0       1145.65       1586.32       375.17 o                         
   1  17   0          1.68         23.47       240.41 o                         
 -13   1   1          8.48       -134.61       175.42 o                         
 -11   1   1         11.96        -56.23       101.67 o                         
  -9   1   1        260.13        267.54        77.45 o                         
  -7   1   1        101.22         75.21        56.82 o                         
  -5   1   1       2265.20       2085.32        66.03 o                         
  -3   1   1      26460.22      25221.33       149.07 o                         
  -1   1   1       9692.85       9972.18       154.68 o                         
   1   1   1        842.92        768.80        38.17 o                         
   3   1   1      33671.18      32401.08       475.04 o                         
   5   1   1       1572.87       1678.31        73.82 o                         
   7   1   1       1657.93       1714.31       134.45 o                         
   9   1   1        697.88        639.78       115.97 o                         
  11   1   1          6.15         -4.82       175.24 o                         
  13   1   1          0.03        129.30       215.66 o                         
 -14   2   1          0.08        530.30       227.11 o                         
 -12   2   1         21.12       -169.85       155.13 o                         
 -10   2   1       1508.87       1452.88       120.44 o                         
  -8   2   1          1.56         -8.97        66.94 o                         
  -6   2   1       4073.52       3779.01        92.31 o                         
  -4   2   1        141.62        204.56        41.10 o                         
  -2   2   1      14386.00      15055.83       486.31 o                         
   0   2   1       2703.06       2644.55        92.20 o                         
   2   2   1       3224.67       3348.06        66.52 o                         
   4   2   1       7590.12       7305.84       156.04 o                         
   6   2   1       2429.18       2309.03       146.86 o                         
   8   2   1        486.93        581.92        85.29 o                         
  10   2   1          6.74         48.59       113.03 o                         
  12   2   1         83.59        -66.53       196.58 o                         
 -13   3   1        113.45        425.72       204.29 o                         
 -11   3   1          5.79         54.49       174.58 o                         
  -9   3   1         50.52        125.04        86.05 o                         
  -7   3   1       2775.58       2508.65        92.89 o                         
  -5   3   1        566.47        667.47        62.40 o                         
  -3   3   1       1309.43       1442.68        49.18 o                         
  -1   3   1         18.79         71.17        31.29 o                         
   1   3   1      30313.21      30218.79       773.06 o                         
   3   3   1        428.72        458.63        38.30 o                         
   5   3   1        302.02        202.33        56.85 o                         
   7   3   1        890.55        942.27        87.11 o                         
   9   3   1         16.17         46.59        88.72 o                         
  11   3   1         85.32        122.41       172.12 o                         
  13   3   1         26.44        337.93       341.86 o                         
 -12   4   1        233.26        253.64       301.55 o                         
 -10   4   1        478.01        417.32       118.62 o                         
  -8   4   1        691.69        602.51        88.45 o                         
  -6   4   1          7.42        -23.87        53.15 o                         
  -4   4   1       8141.13       8431.14       183.55 o                         
  -2   4   1      12357.49      11885.07       306.39 o                         
   0   4   1        471.48        506.40        47.28 o                         
   2   4   1          8.83        -24.74        44.85 o                         
   4   4   1       3631.31       3326.12        95.62 o                         
   6   4   1        400.02        438.22        76.35 o                         
   8   4   1        525.61        614.47       104.93 o                         
  10   4   1        804.96        891.38       135.04 o                         
  12   4   1        542.67        569.60       294.80 o                         
 -13   5   1        346.79        306.34       366.05 o                         
 -11   5   1         11.82        -96.24       134.23 o                         
  -9   5   1        587.77        582.18       112.17 o                         
  -7   5   1       2175.16       2213.97       101.58 o                         
  -5   5   1       3871.87       4183.47        93.09 o                         
  -3   5   1       8798.35       9853.56       355.54 o                         
  -1   5   1         94.31         85.24        45.31 o                         
   1   5   1      18512.35      18115.25       220.43 o                         
   3   5   1       6004.41       6760.07       271.82 o                         
   5   5   1         11.66         43.30        57.03 o                         
   7   5   1        930.45       1007.40        80.91 o                         
   9   5   1        131.47         34.38       111.48 o                         
  11   5   1         26.41        -96.33       171.25 o                         
  13   5   1         57.98       -232.73       341.00 o                         
 -12   6   1          8.80       -204.46       299.29 o                         
 -10   6   1       1068.48       1042.73       143.78 o                         
  -8   6   1        363.89        299.77       103.60 o                         
  -6   6   1       1659.36       1764.28       130.02 o                         
  -4   6   1       1721.72       1836.14        96.43 o                         
  -2   6   1       8084.38       8056.19       357.51 o                         
   0   6   1       1607.97       1427.15        68.84 o                         
   2   6   1        174.72         85.38        53.85 o                         
   4   6   1       5670.32       5453.09       101.65 o                         
   6   6   1        569.48        712.24        96.81 o                         
   8   6   1        564.03        652.82       124.54 o                         
  10   6   1        160.92        164.46       161.28 o                         
  12   6   1          4.97       -440.86       367.43 o                         
 -11   7   1         64.81       -131.61       274.75 o                         
  -9   7   1        584.66        398.58       149.34 o                         
  -7   7   1        681.22        671.20       112.86 o                         
  -5   7   1       4098.01       4509.73       106.50 o                         
  -3   7   1        472.95        382.01        64.76 o                         
  -1   7   1       1708.74       1486.29        74.86 o                         
   1   7   1       1698.14       1569.03        98.03 o                         
   3   7   1        791.32        987.86        87.24 o                         
   5   7   1       1390.52       1549.22        94.60 o                         
   7   7   1       1857.59       1873.69       135.26 o                         
   9   7   1        345.65        521.32       175.72 o                         
  11   7   1         72.84         30.68       194.34 o                         
 -12   8   1         28.27        -26.29       206.75 o                         
 -10   8   1        367.57        522.40       191.13 o                         
  -8   8   1         23.68        185.30       172.77 o                         
  -6   8   1       1887.34       1948.67       129.50 o                         
  -4   8   1        163.72        108.04        61.11 o                         
  -2   8   1       4311.11       4664.63       146.73 o                         
   0   8   1        670.68        784.93        76.41 o                         
   2   8   1        786.22        911.42        78.62 o                         
   4   8   1       1013.42       1018.13        77.04 o                         
   6   8   1        213.19        216.33        88.81 o                         
   8   8   1        119.31        130.99       150.81 o                         
  10   8   1        102.61        258.20       185.17 o                         
  12   8   1         11.10       -399.90       287.50 o                         
 -11   9   1         40.30        -65.37       197.34 o                         
  -9   9   1         19.06         56.89       170.68 o                         
  -7   9   1        522.65        577.27       157.80 o                         
  -5   9   1          2.04        -14.50       168.41 o                         
  -3   9   1       2598.71       2527.89       135.69 o                         
  -1   9   1         79.17         99.82        76.66 o                         
   1   9   1       2120.70       2149.10       102.55 o                         
   3   9   1         41.85         37.14        74.37 o                         
   5   9   1        414.18        407.39       151.50 o                         
   7   9   1        135.36        234.29       154.63 o                         
   9   9   1         15.61        209.37       191.32 o                         
  11   9   1        138.53        485.24       225.03 o                         
 -10  10   1        198.03        204.11       199.15 o                         
  -8  10   1          8.74        123.94       172.53 o                         
  -6  10   1        547.09        487.77       303.82 o                         
  -4  10   1         36.45        131.34       111.54 o                         
  -2  10   1        102.45        -70.97       103.36 o                         
   0  10   1        472.35        433.30        88.78 o                         
   2  10   1        650.28        769.14       128.29 o                         
   4  10   1        188.62        262.33       115.56 o                         
   6  10   1        122.19         75.62       151.90 o                         
   8  10   1        233.47        362.73       172.83 o                         
  10  10   1         16.59        205.71       221.36 o                         
  -9  11   1        429.99        495.23       372.92 o                         
  -7  11   1         91.62        -49.27       173.58 o                         
  -5  11   1         90.22        170.94       150.30 o                         
  -3  11   1        115.72        220.73       118.73 o                         
  -1  11   1        599.25        704.83       115.25 o                         
   1  11   1          0.67       -139.82        85.92 o                         
   3  11   1        777.30        823.91       131.17 o                         
   5  11   1        364.54        454.35       164.53 o                         
   7  11   1         13.02         94.40       184.57 o                         
   9  11   1         84.96         58.44       193.19 o                         
 -10  12   1         14.51         78.99       237.99 o                         
  -8  12   1         91.81        245.00       211.72 o                         
  -6  12   1          0.05       -184.23       222.55 o                         
  -4  12   1          0.01        -21.16       158.27 o                         
  -2  12   1        215.21        253.30       132.47 o                         
   0  12   1        611.88        760.91       127.20 o                         
   2  12   1        695.16        766.48       252.91 o                         
   4  12   1        173.51         25.84       122.08 o                         
   6  12   1        336.79        319.90       175.02 o                         
   8  12   1        138.97       -100.52       202.65 o                         
  -9  13   1          5.67        198.77       245.47 o                         
  -7  13   1         40.32        113.43       205.79 o                         
  -5  13   1        313.20        201.57       181.95 o                         
  -3  13   1        622.55        507.25       139.96 o                         
  -1  13   1        848.65        762.79       143.14 o                         
   1  13   1        110.08         -6.27       155.25 o                         
   3  13   1         26.75        -12.73       132.32 o                         
   5  13   1         21.59        198.76       187.89 o                         
   7  13   1        255.38        -56.91       216.76 o                         
  -8  14   1          5.28        291.30       244.40 o                         
  -6  14   1          0.44        229.24       210.71 o                         
  -4  14   1        333.30        314.28       197.61 o                         
  -2  14   1        760.02        651.40       192.21 o                         
   0  14   1         55.31        117.49       184.21 o                         
   2  14   1          9.23        -40.76       178.82 o                         
   4  14   1        193.13        230.38       199.45 o                         
   6  14   1         17.76        383.43       204.90 o                         
  -5  15   1         76.30        -70.05       206.07 o                         
  -3  15   1         49.24       -107.22       302.26 o                         
  -1  15   1          1.35       -139.08       179.60 o                         
   1  15   1        787.74        695.91       203.48 o                         
   3  15   1        158.93        199.52       275.05 o                         
   5  15   1         65.08        141.68       295.51 o                         
  -4  16   1        138.47         -4.59       331.28 o                         
  -2  16   1         98.71        219.68       323.02 o                         
   0  16   1         38.03        143.86       216.64 o                         
   2  16   1         14.70       -138.60       199.16 o                         
   4  16   1        212.71        565.27       327.60 o                         
  -1  17   1         19.47        310.37       313.34 o                         
 -14   0   2         22.17        -58.14       277.47 o                         
 -12   0   2          1.14          8.79       152.16 o                         
 -10   0   2        793.72        900.37       150.99 o                         
  -8   0   2       1250.66       1185.84        94.00 o                         
  -6   0   2       1193.97       1141.91        73.85 o                         
  -4   0   2       7741.19       7530.49       107.65 o                         
  -2   0   2      10296.41      11311.27       351.43 o                         
   0   0   2      18698.89      17319.30       227.74 o                         
   2   0   2       4565.70       4633.19       161.84 o                         
   4   0   2       4325.62       4061.88       197.61 o                         
   6   0   2        611.55        526.32       162.94 o                         
   8   0   2        693.34        809.23       194.33 o                         
  10   0   2       1098.32        812.56       242.50 o                         
  12   0   2        459.00        448.12       274.70 o                         
 -13   1   2         45.55        -59.90       140.17 o                         
 -11   1   2        510.15        540.57       109.01 o                         
  -9   1   2       4101.34       4099.35       161.53 o                         
  -7   1   2       1861.80       1695.38        76.82 o                         
  -5   1   2       5430.97       5312.77        93.27 o                         
  -3   1   2      41582.30      41048.67       559.75 o                         
  -1   1   2      22915.61      24712.21       271.46 o                         
   1   1   2      14639.88      13142.25       207.85 o                         
   3   1   2      20252.07      20687.44       377.67 o                         
   5   1   2      15512.22      16005.27       391.49 o                         
   7   1   2        244.26        379.42       117.95 o                         
   9   1   2        680.10        897.97       166.88 o                         
  11   1   2        994.88       1220.57       239.50 o                         
  13   1   2        118.75         79.58       239.80 o                         
 -14   2   2         48.43        179.07       222.04 o                         
 -12   2   2         21.43       -123.57       128.62 o                         
 -10   2   2       1225.09       1331.84       114.26 o                         
  -8   2   2       2376.51       2383.85       123.63 o                         
  -6   2   2        451.56        476.84        57.33 o                         
  -4   2   2       3877.58       3662.74        71.46 o                         
  -2   2   2       3476.24       3449.66        59.26 o                         
   0   2   2       1282.22       1322.85        42.77 o                         
   2   2   2        233.02        183.42        40.93 o                         
   4   2   2      10006.54       9359.99       163.05 o                         
   6   2   2       2093.23       2125.81       113.47 o                         
   8   2   2        164.28        154.90       135.03 o                         
  10   2   2        651.51        523.70       173.37 o                         
  12   2   2        169.85         25.98       203.12 o                         
 -13   3   2         14.93        239.81       357.93 o                         
 -11   3   2        878.94        903.38       145.57 o                         
  -9   3   2       3948.57       3883.74       149.33 o                         
  -7   3   2       3848.45       3910.55       107.41 o                         
  -5   3   2       3911.17       3881.43        84.05 o                         
  -3   3   2      10270.83       9541.56       253.66 o                         
  -1   3   2       5878.37       5597.62       122.82 o                         
   1   3   2        938.52        884.87        50.39 o                         
   3   3   2      13579.65      13197.34       164.86 o                         
   5   3   2       4865.35       4745.01       216.56 o                         
   7   3   2       1517.87       1527.45        96.36 o                         
   9   3   2       1824.01       1712.14       182.07 o                         
  11   3   2       1689.46       1631.73       359.77 o                         
  13   3   2         55.42       -352.19       332.49 o                         
 -14   4   2         39.78       -250.50       214.21 o                         
 -12   4   2        136.58          5.90       174.34 o                         
 -10   4   2       1822.13       1664.97       200.79 o                         
  -8   4   2       1670.51       1582.05        90.64 o                         
  -6   4   2       2525.73       2535.14        83.55 o                         
  -4   4   2       2313.21       2316.63        61.80 o                         
  -2   4   2      12759.24      13245.39       536.71 o                         
   0   4   2        105.33         63.23        44.65 o                         
   2   4   2       3501.81       3549.61       137.18 o                         
   4   4   2       5606.51       5567.07       187.64 o                         
   6   4   2       2206.73       1909.80        95.67 o                         
   8   4   2        554.78        592.39        93.07 o                         
  10   4   2        500.62        337.78       133.66 o                         
  12   4   2        338.41        859.31       315.16 o                         
 -13   5   2        139.95        -49.53       352.44 o                         
 -11   5   2        509.16        421.99       175.88 o                         
  -9   5   2        613.85        774.02       187.97 o                         
  -7   5   2        857.21        933.84        83.76 o                         
  -5   5   2       2535.21       2552.35        69.88 o                         
  -3   5   2       4697.08       4959.94       249.74 o                         
  -1   5   2       7536.98       7246.11       253.30 o                         
   1   5   2       3519.04       3708.85        88.80 o                         
   3   5   2       6368.69       5995.79       100.61 o                         
   5   5   2       1546.13       1488.80        75.65 o                         
   7   5   2        701.33        763.71        91.73 o                         
   9   5   2         53.70        179.21       159.32 o                         
  11   5   2        219.51        352.10       173.37 o                         
 -12   6   2        262.74        190.51       307.65 o                         
 -10   6   2        669.98        719.63       138.47 o                         
  -8   6   2        664.55        863.40       118.10 o                         
  -6   6   2       3069.75       3024.97       137.61 o                         
  -4   6   2       6004.14       5968.31       249.59 o                         
  -2   6   2      12161.48      12042.24       747.17 o                         
   0   6   2      13302.23      13340.25       399.62 o                         
   2   6   2      11796.37      11691.97       331.48 o                         
   4   6   2       3319.87       3365.71       100.46 o                         
   6   6   2       1410.72       1467.98        99.93 o                         
   8   6   2        664.56        706.27       127.74 o                         
  10   6   2        430.36        394.77       178.89 o                         
  12   6   2        231.25        334.86       204.14 o                         
 -13   7   2         35.69        283.82       375.47 o                         
 -11   7   2         84.34       -362.90       218.29 o                         
  -9   7   2        174.76         44.04       119.18 o                         
  -7   7   2        487.77        564.82       110.36 o                         
  -5   7   2       1635.99       1741.16       152.56 o                         
  -3   7   2       1560.66       1473.43        96.63 o                         
  -1   7   2       2093.27       2041.67        80.26 o                         
   1   7   2       2898.87       2787.98       200.99 o                         
   3   7   2        422.93        335.61        71.90 o                         
   5   7   2        859.33       1069.48        82.73 o                         
   7   7   2        776.14        531.17       121.54 o                         
   9   7   2        129.39        189.95       157.71 o                         
  11   7   2         11.21        234.75       208.86 o                         
 -12   8   2        464.60        225.88       375.97 o                         
 -10   8   2        225.66        357.87       181.40 o                         
  -8   8   2       1189.93       1546.29       139.75 o                         
  -6   8   2       4394.96       4491.68       165.60 o                         
  -4   8   2       6945.89       6345.78       294.45 o                         
  -2   8   2       2574.74       2593.06       167.09 o                         
   0   8   2       9675.24       9367.41       484.64 o                         
   2   8   2       6091.83       5853.37       189.45 o                         
   4   8   2       3017.33       3081.24       155.57 o                         
   6   8   2       3471.31       3645.25       138.87 o                         
   8   8   2       1805.86       1894.14       285.20 o                         
  10   8   2        225.65        533.94       196.37 o                         
 -11   9   2        265.31        262.53       226.11 o                         
  -9   9   2         56.11         -0.63       171.63 o                         
  -7   9   2        495.66        503.70       119.42 o                         
  -5   9   2       1198.15       1218.18       183.10 o                         
  -3   9   2         81.22         68.16       103.93 o                         
  -1   9   2        204.51        268.54        98.43 o                         
   1   9   2       2118.18       2128.11       106.37 o                         
   3   9   2         17.63         40.99        89.57 o                         
   5   9   2        116.38         79.39        79.28 o                         
   7   9   2        652.86        746.05       170.07 o                         
   9   9   2        289.86        385.24       185.45 o                         
  11   9   2          1.03         98.04       220.24 o                         
 -10  10   2        398.98        656.29       212.93 o                         
  -8  10   2       1100.31       1377.30       194.27 o                         
  -6  10   2       2928.67       3484.75       220.69 o                         
  -4  10   2       2569.23       2567.54       225.80 o                         
  -2  10   2       1206.77       1330.72       174.63 o                         
   0  10   2       6931.75       6900.15       188.36 o                         
   2  10   2       3389.79       3688.59       188.73 o                         
   4  10   2        745.74        722.55       132.31 o                         
   6  10   2       1787.77       1709.82       312.56 o                         
   8  10   2       1568.16       1754.71       211.24 o                         
  10  10   2        149.91        163.47       213.67 o                         
 -11  11   2        148.12        181.39       322.11 o                         
  -9  11   2          2.00       -122.78       199.53 o                         
  -7  11   2        826.34        851.17       188.57 o                         
  -5  11   2       1260.36       1207.81       201.94 o                         
  -3  11   2          3.38         52.90       115.01 o                         
  -1  11   2        305.82        267.84       118.78 o                         
   1  11   2       2050.12       2138.73       120.27 o                         
   3  11   2        134.49        130.74       110.56 o                         
   5  11   2         44.10        158.03       128.75 o                         
   7  11   2       1015.24       1140.69       205.70 o                         
   9  11   2        230.20        268.06       216.79 o                         
 -10  12   2         28.04        -77.94       231.54 o                         
  -8  12   2         99.91        159.07       204.29 o                         
  -6  12   2       2286.28       2711.12       228.39 o                         
  -4  12   2       1141.72       1267.78       414.19 o                         
  -2  12   2        814.32        831.11       137.61 o                         
   0  12   2       2517.90       2636.81       242.31 o                         
   2  12   2       1966.21       1981.95       127.15 o                         
   4  12   2        256.61        222.50       132.92 o                         
   6  12   2       1075.60       1035.39       202.12 o                         
   8  12   2       1030.95       1085.01       229.67 o                         
  -9  13   2          7.12        -30.23       239.15 o                         
  -7  13   2        617.65        770.29       211.66 o                         
  -5  13   2       1055.14       1085.62       196.78 o                         
  -3  13   2        289.28        357.17       213.05 o                         
  -1  13   2       1639.63       1675.70       155.15 o                         
   1  13   2       2443.41       2602.01       221.47 o                         
   3  13   2        538.35        372.79       139.42 o                         
   5  13   2         32.67         84.65       182.75 o                         
   7  13   2        623.72        495.89       395.47 o                         
  -8  14   2         33.90        292.86       299.08 o                         
  -6  14   2        701.86        699.88       206.01 o                         
  -4  14   2        123.49        258.22       279.86 o                         
  -2  14   2        245.88        168.54       142.26 o                         
   0  14   2       1453.78       1461.34       202.57 o                         
   2  14   2       1067.93       1077.84       275.45 o                         
   4  14   2          1.82        184.66       267.69 o                         
   6  14   2         64.80        228.25       307.20 o                         
  -5  15   2        936.60        671.61       285.76 o                         
  -3  15   2        468.29        458.94       204.15 o                         
  -1  15   2        749.87        461.54       196.51 o                         
   1  15   2       1221.00       1094.03       212.55 o                         
   3  15   2        546.57        597.74       214.46 o                         
   5  15   2        373.05        173.32       285.73 o                         
  -4  16   2         14.66        422.22       240.89 o                         
  -2  16   2          7.75         21.87       298.98 o                         
   0  16   2        100.41        347.58       222.90 o                         
   2  16   2         67.93        148.37       298.10 o                         
   4  16   2          4.71        275.50       325.99 o                         
 -13   1   3         15.94        107.97       145.43 o                         
 -11   1   3         10.93        -58.59        99.55 o                         
  -9   1   3         23.71        -89.17        79.17 o                         
  -7   1   3          0.17          3.57        52.42 o                         
  -5   1   3        538.27        510.69        49.98 o                         
  -3   1   3        905.58        993.58        54.51 o                         
  -1   1   3       3342.67       3356.44        70.36 o                         
   1   1   3       1783.99       1854.63        67.13 o                         
   3   1   3          5.07         16.30        72.20 o                         
   5   1   3         43.65         34.93        92.55 o                         
   7   1   3        441.19        430.86       176.78 o                         
   9   1   3         77.29       -226.33       153.20 o                         
  11   1   3        134.18        153.67       172.03 o                         
 -14   2   3         13.57         -8.56       221.02 o                         
 -12   2   3         30.37         -9.26       131.41 o                         
 -10   2   3        197.18        179.16        92.97 o                         
  -8   2   3        641.51        719.26        73.60 o                         
  -6   2   3         57.34         74.86        52.09 o                         
  -4   2   3        463.24        493.41        43.68 o                         
  -2   2   3      17780.36      18466.37       293.21 o                         
   0   2   3        708.41        781.19        44.83 o                         
   2   2   3         17.53        122.37        57.10 o                         
   4   2   3        251.68        262.39        68.27 o                         
   6   2   3        415.75        315.31       118.10 o                         
   8   2   3        218.86        427.84       148.95 o                         
  10   2   3         68.76         95.59       162.65 o                         
  12   2   3        148.56         98.63       208.07 o                         
 -13   3   3        149.16         45.41       158.43 o                         
 -11   3   3         92.94         66.53       125.97 o                         
  -9   3   3          0.69        -42.87        70.72 o                         
  -7   3   3        569.88        537.72        70.87 o                         
  -5   3   3       2104.15       1977.55        66.28 o                         
  -3   3   3       5878.77       6048.31       140.16 o                         
  -1   3   3       1700.34       1719.99        45.30 o                         
   1   3   3      15829.14      14826.13       771.84 o                         
   3   3   3        935.88       1116.70        67.81 o                         
   5   3   3        553.44        567.56        88.09 o                         
   7   3   3        770.09        826.21       114.12 o                         
   9   3   3        647.03        697.30       170.51 o                         
  11   3   3         83.82        289.69       207.11 o                         
 -14   4   3          9.07          7.19       233.15 o                         
 -12   4   3         45.99         -4.03       311.71 o                         
 -10   4   3        542.59        809.80       130.18 o                         
  -8   4   3        382.52        448.14        87.58 o                         
  -6   4   3        609.43        664.45        78.75 o                         
  -4   4   3       1114.62       1104.02        74.01 o                         
  -2   4   3       9355.39      10106.55       181.97 o                         
   0   4   3        801.57        951.44        55.32 o                         
   2   4   3         26.15         13.39        50.46 o                         
   4   4   3       9094.07       8727.01       154.23 o                         
   6   4   3       1174.67       1116.88       112.51 o                         
   8   4   3        361.38        354.93       114.06 o                         
  10   4   3        182.43        287.39       213.08 o                         
  12   4   3        140.02        389.64       225.17 o                         
 -13   5   3        152.33       -178.27       218.60 o                         
 -11   5   3         12.92        216.81       171.18 o                         
  -9   5   3        532.63        499.99       101.46 o                         
  -7   5   3       2809.26       2911.12       119.58 o                         
  -5   5   3       7322.33       6657.27       184.25 o                         
  -3   5   3        111.95         58.83        50.04 o                         
  -1   5   3          3.20        -54.06        42.79 o                         
   1   5   3      11438.82      11557.23       159.18 o                         
   3   5   3          0.64          6.35        44.90 o                         
   5   5   3       2054.37       2070.50       104.03 o                         
   7   5   3       1034.18       1172.72       106.15 o                         
   9   5   3        610.09        562.15       132.77 o                         
  11   5   3         34.51         66.52       207.28 o                         
 -12   6   3         28.53        111.52       200.37 o                         
 -10   6   3        345.63        423.37       142.03 o                         
  -8   6   3         33.95        198.03       107.12 o                         
  -6   6   3       1901.34       1786.16       118.26 o                         
  -4   6   3       1740.01       1567.83        93.03 o                         
  -2   6   3       5956.50       6113.73       251.71 o                         
   0   6   3        363.41        255.32        56.02 o                         
   2   6   3        930.64       1089.72        90.34 o                         
   4   6   3       9359.07       9306.46       269.34 o                         
   6   6   3        767.84        776.55        96.15 o                         
   8   6   3        507.51        221.56       125.53 o                         
  10   6   3         18.55        -66.88       147.15 o                         
 -13   7   3        125.55        588.24       415.98 o                         
 -11   7   3          3.95         60.91       141.58 o                         
  -9   7   3        652.04        698.59       126.24 o                         
  -7   7   3       1136.84       1201.67       119.76 o                         
  -5   7   3       1126.97       1345.22       143.14 o                         
  -3   7   3        920.46        835.30       105.82 o                         
  -1   7   3          9.41         19.11        54.92 o                         
   1   7   3       8061.35       7832.90       144.16 o                         
   3   7   3         28.82         14.28        77.38 o                         
   5   7   3        823.36        779.13        83.80 o                         
   7   7   3       1148.14       1090.72       110.89 o                         
   9   7   3        244.82        396.18       147.54 o                         
  11   7   3        178.04        602.33       210.11 o                         
 -12   8   3        286.13       -295.76       331.23 o                         
 -10   8   3        293.84        138.89       143.35 o                         
  -8   8   3        455.56        627.43       160.43 o                         
  -6   8   3        682.83        613.46       112.88 o                         
  -4   8   3        570.46        608.62       103.19 o                         
  -2   8   3       3472.96       3677.85       211.24 o                         
   0   8   3        390.24        483.68        74.31 o                         
   2   8   3       1764.97       1776.33        98.00 o                         
   4   8   3        928.33       1009.06        99.79 o                         
   6   8   3          9.65         39.40        95.07 o                         
   8   8   3        309.53        367.56       311.58 o                         
  10   8   3         38.90         30.18       189.28 o                         
 -11   9   3         41.57        -78.06       193.41 o                         
  -9   9   3         21.41        -10.22       344.68 o                         
  -7   9   3         69.54        139.15       129.61 o                         
  -5   9   3         20.92        159.21       136.30 o                         
  -3   9   3       3327.29       3129.80       163.28 o                         
  -1   9   3         40.28        -24.67        74.85 o                         
   1   9   3       3125.09       3028.31       114.36 o                         
   3   9   3          0.86        -39.26        80.53 o                         
   5   9   3        786.49        729.08        92.34 o                         
   7   9   3         48.63         92.85       156.59 o                         
   9   9   3        102.70        465.11       196.03 o                         
 -10  10   3         50.25        152.17       220.89 o                         
  -8  10   3          6.56       -149.21       172.55 o                         
  -6  10   3        926.82        927.87       129.91 o                         
  -4  10   3        130.17         12.96       137.90 o                         
  -2  10   3        170.41         31.31       138.43 o                         
   0  10   3       1128.39       1088.74        99.58 o                         
   2  10   3        217.94        205.41        88.91 o                         
   4  10   3        112.09        159.03       112.78 o                         
   6  10   3         11.42       -109.58       309.99 o                         
   8  10   3        247.88        280.75       183.34 o                         
  10  10   3          0.23       -112.94       306.01 o                         
 -11  11   3         85.72        160.93       300.95 o                         
  -9  11   3        158.83        -17.94       201.75 o                         
  -7  11   3          3.41         25.74       177.53 o                         
  -5  11   3        469.80        360.68       256.74 o                         
  -3  11   3        165.11        224.61       112.03 o                         
  -1  11   3        208.30        170.93       109.84 o                         
   1  11   3        384.94        460.57       108.42 o                         
   3  11   3        622.57        499.60       104.13 o                         
   5  11   3        422.40        237.89       133.10 o                         
   7  11   3         42.29         73.60       176.71 o                         
   9  11   3          0.24        -67.84       324.63 o                         
 -10  12   3         44.39       -194.01       239.86 o                         
  -8  12   3        327.83        534.45       206.18 o                         
  -6  12   3        308.40        220.50       209.93 o                         
  -4  12   3        130.78        -43.01       165.18 o                         
  -2  12   3        138.95         53.96       119.03 o                         
   0  12   3        714.61        780.86       168.34 o                         
   2  12   3         91.01        105.34       116.12 o                         
   4  12   3         14.51        107.87       135.28 o                         
   6  12   3          0.06         47.35       298.00 o                         
   8  12   3         73.52         22.37       345.62 o                         
  -9  13   3          6.83        -77.17       232.25 o                         
  -7  13   3         40.15         29.20       214.52 o                         
  -5  13   3        207.51        340.47       193.44 o                         
  -3  13   3        141.27        476.14       175.79 o                         
  -1  13   3        152.29         77.20       136.24 o                         
   1  13   3        482.83        552.97       231.01 o                         
   3  13   3        160.37         96.76       178.90 o                         
   5  13   3         61.96        293.37       200.25 o                         
   7  13   3         97.36        264.60       230.76 o                         
  -8  14   3         15.42        -47.71       242.00 o                         
  -6  14   3          2.29       -101.25       199.67 o                         
  -4  14   3         76.28        136.16       192.65 o                         
  -2  14   3        480.19        551.02       198.74 o                         
   0  14   3         14.45         -4.72       146.78 o                         
   2  14   3        114.84         89.40       291.93 o                         
   4  14   3        522.54        574.59       290.22 o                         
   6  14   3        163.37        101.11       229.28 o                         
  -5  15   3        520.42        988.29       233.37 o                         
  -3  15   3          4.96       -146.74       197.20 o                         
  -1  15   3         19.89        183.71       193.95 o                         
   1  15   3        216.98        327.36       196.37 o                         
   3  15   3          4.39       -173.19       311.78 o                         
   5  15   3         14.55        313.95       320.85 o                         
  -4  16   3         34.31        158.05       488.51 o                         
  -2  16   3        379.63        398.75       332.34 o                         
   0  16   3         43.21         69.26       214.61 o                         
   2  16   3         23.62       -139.78       219.77 o                         
 -14   0   4          2.34        109.08       277.27 o                         
 -12   0   4       1561.60       1678.57       266.59 o                         
 -10   0   4        506.82        730.26       197.16 o                         
  -8   0   4        782.45        817.97       121.15 o                         
  -6   0   4      18027.55      17613.28       312.87 o                         
  -4   0   4      38775.00      38532.58       690.41 o                         
  -2   0   4        131.94        213.38        76.28 o                         
   0   0   4       5870.29       6611.00       201.54 o                         
   2   0   4      43614.09      39447.34       566.83 o                         
   4   0   4       5439.77       5766.55       267.54 o                         
   6   0   4       1461.57       1423.63       223.66 o                         
   8   0   4       2965.08       3157.32       291.98 o                         
  10   0   4        553.29        733.35       280.69 o                         
  12   0   4         15.13        -41.52       309.46 o                         
 -13   1   4        651.17        557.79       183.82 o                         
 -11   1   4        919.15        870.86       131.14 o                         
  -9   1   4        530.16        528.62        87.26 o                         
  -7   1   4        792.44        913.33        67.60 o                         
  -5   1   4      22160.44      21634.73       476.41 o                         
  -3   1   4        955.88       1070.88        44.51 o                         
  -1   1   4      11632.90      12054.35       212.62 o                         
   1   1   4      25164.80      24699.20       470.17 o                         
   3   1   4       9084.45       9655.61       307.10 o                         
   5   1   4        728.33        723.07       115.46 o                         
   7   1   4         21.40        -39.05       124.43 o                         
   9   1   4       1583.32       1579.89       191.66 o                         
  11   1   4          8.85       -111.18       187.41 o                         
 -14   2   4        219.04          8.85       238.87 o                         
 -12   2   4       2496.24       2421.02       179.63 o                         
 -10   2   4        527.17        548.80       120.96 o                         
  -8   2   4         73.98         75.97        69.53 o                         
  -6   2   4       9291.97       8948.36       161.84 o                         
  -4   2   4      22571.94      22533.16       413.71 o                         
  -2   2   4       1778.87       1867.41        56.53 o                         
   0   2   4      16197.83      15511.02       941.44 o                         
   2   2   4      36100.22      34719.38      1119.05 o                         
   4   2   4       1330.47       1425.03       120.69 o                         
   6   2   4          4.60         41.99       119.81 o                         
   8   2   4       3538.57       3649.66       225.91 o                         
  10   2   4       1476.75       1714.41       220.82 o                         
  12   2   4         11.53        -87.79       429.78 o                         
 -13   3   4        405.91        263.77       162.12 o                         
 -11   3   4       1278.34       1442.92       149.41 o                         
  -9   3   4         20.17        114.83       144.33 o                         
  -7   3   4        977.03        860.76        71.45 o                         
  -5   3   4      12616.87      12904.30       364.10 o                         
  -3   3   4        940.52        940.31        56.74 o                         
  -1   3   4         10.68         51.66        33.71 o                         
   1   3   4       4657.61       4864.16       277.11 o                         
   3   3   4       6660.65       6290.38       132.00 o                         
   5   3   4          3.77          5.74        78.75 o                         
   7   3   4        957.35       1257.01       309.19 o                         
   9   3   4       1328.25       1267.91       212.02 o                         
  11   3   4         58.67          2.59       189.17 o                         
 -14   4   4        161.18        507.16       259.07 o                         
 -12   4   4        683.56        695.59       161.83 o                         
 -10   4   4        667.01        725.56       123.94 o                         
  -8   4   4        630.08        548.85        93.53 o                         
  -6   4   4      15102.42      14900.59       223.13 o                         
  -4   4   4       7140.80       6760.59       289.28 o                         
  -2   4   4       1392.40       1686.00        49.94 o                         
   0   4   4        207.80        109.96        56.64 o                         
   2   4   4      15402.31      16182.89       193.58 o                         
   4   4   4       4848.42       4344.61       178.27 o                         
   6   4   4        238.22        269.78       102.00 o                         
   8   4   4       1853.21       2029.22       185.21 o                         
  10   4   4        574.72        236.65       183.23 o                         
  12   4   4         45.58        195.80       342.92 o                         
 -13   5   4        303.67        277.45       213.84 o                         
 -11   5   4       1440.10       1670.40       157.33 o                         
  -9   5   4       1030.14        984.15       108.60 o                         
  -7   5   4       1431.53       1328.65        96.46 o                         
  -5   5   4       6078.86       5966.20       135.37 o                         
  -3   5   4       2704.06       2794.76        91.50 o                         
  -1   5   4       5042.75       5201.51        81.04 o                         
   1   5   4       5004.60       4731.95       195.01 o                         
   3   5   4       5414.58       5190.35       144.70 o                         
   5   5   4        518.20        545.98        84.57 o                         
   7   5   4       1969.62       1874.44       143.70 o                         
   9   5   4       1213.70       1390.07       208.29 o                         
  11   5   4         70.27        219.94       200.74 o                         
 -12   6   4         59.29        210.58       236.76 o                         
 -10   6   4        333.75        338.39       131.59 o                         
  -8   6   4        490.63        375.72        94.94 o                         
  -6   6   4       1359.34       1376.49        95.93 o                         
  -4   6   4       2579.18       2663.44        91.71 o                         
  -2   6   4       4044.45       4028.58       124.02 o                         
   0   6   4       2984.42       2891.21       105.82 o                         
   2   6   4       2090.04       2107.31        94.49 o                         
   4   6   4       1150.63       1260.99        85.96 o                         
   6   6   4        547.01        619.89       101.34 o                         
   8   6   4        191.15        124.72       110.57 o                         
  10   6   4         25.75       -107.73       195.85 o                         
 -13   7   4        190.08        252.08       391.54 o                         
 -11   7   4          2.22         -4.72       223.81 o                         
  -9   7   4        320.80        397.72       126.95 o                         
  -7   7   4       2696.19       2865.39       151.73 o                         
  -5   7   4       4768.13       5113.91       210.37 o                         
  -3   7   4       7680.18       7212.16       163.95 o                         
  -1   7   4       8182.40       8345.22       171.48 o                         
   1   7   4       9391.97       9029.84       161.70 o                         
   3   7   4       6298.03       6264.10       333.00 o                         
   5   7   4       2457.76       2571.05       110.72 o                         
   7   7   4        153.42        177.90       109.87 o                         
   9   7   4        121.98          0.35       149.82 o                         
  11   7   4        395.31        516.60       358.99 o                         
 -12   8   4        178.20       -134.28       352.95 o                         
 -10   8   4        348.64        458.80       147.89 o                         
  -8   8   4        590.48        695.86       129.83 o                         
  -6   8   4        425.33        266.78       106.19 o                         
  -4   8   4        251.38        217.09       129.24 o                         
  -2   8   4       7910.54       7727.21       184.50 o                         
   0   8   4       3974.05       3923.51       117.17 o                         
   2   8   4         30.46         26.83        79.93 o                         
   4   8   4          6.57         50.52        74.90 o                         
   6   8   4        474.10        414.83       108.40 o                         
   8   8   4         50.09        -22.46       140.02 o                         
  10   8   4        149.32        221.48       248.42 o                         
 -11   9   4        288.39        485.46       219.72 o                         
  -9   9   4       3523.74       3643.64       200.11 o                         
  -7   9   4       3107.79       2908.89       452.87 o                         
  -5   9   4        157.13        190.26       137.57 o                         
  -3   9   4       4881.52       5020.14       389.21 o                         
  -1   9   4       6553.47       6615.81       188.52 o                         
   1   9   4       1133.07       1271.62        94.37 o                         
   3   9   4        645.46        689.38        94.04 o                         
   5   9   4       5997.01       6244.18       186.43 o                         
   7   9   4       1653.96       2003.00       173.72 o                         
   9   9   4        215.31        190.19       199.26 o                         
 -10  10   4        199.58        -30.43       212.78 o                         
  -8  10   4       3343.45       3237.88       185.42 o                         
  -6  10   4        709.25        605.94       174.83 o                         
  -4  10   4          5.86        117.64       146.27 o                         
  -2  10   4        195.66        204.46       109.83 o                         
   0  10   4         66.72         70.09       113.44 o                         
   2  10   4         89.87         87.07        85.68 o                         
   4  10   4       2238.58       2293.84       116.68 o                         
   6  10   4       1582.57       1409.84       135.07 o                         
   8  10   4         10.76        153.53       195.14 o                         
 -11  11   4        214.78        549.04       351.23 o                         
  -9  11   4       1894.27       2370.84       248.34 o                         
  -7  11   4        612.95        460.54       151.28 o                         
  -5  11   4         81.42        254.31       168.23 o                         
  -3  11   4       3764.74       3902.07       519.67 o                         
  -1  11   4       9754.75       9542.02       252.04 o                         
   1  11   4        394.44        329.58       115.42 o                         
   3  11   4        102.24         46.59       102.53 o                         
   5  11   4       2661.81       2723.69       176.00 o                         
   7  11   4        871.16        934.60       211.78 o                         
   9  11   4         65.75        503.85       248.98 o                         
 -10  12   4        219.73        248.34       282.89 o                         
  -8  12   4        661.08        949.70       223.34 o                         
  -6  12   4         38.97        -79.73       178.16 o                         
  -4  12   4         22.32       -224.18       189.37 o                         
  -2  12   4       6507.50       6136.07       217.01 o                         
   0  12   4       2356.26       2246.40       153.02 o                         
   2  12   4         92.04        174.76       121.98 o                         
   4  12   4        491.10        590.57       146.86 o                         
   6  12   4        605.18        663.62       204.40 o                         
   8  12   4          0.94       -128.19       221.03 o                         
  -9  13   4        381.47        551.51       248.05 o                         
  -7  13   4        589.95        887.41       288.20 o                         
  -5  13   4        103.23         18.93       176.92 o                         
  -3  13   4       1189.97       1180.80       193.09 o                         
  -1  13   4       3047.27       3330.42       188.36 o                         
   1  13   4         63.26        191.80       131.44 o                         
   3  13   4        526.10        215.52       184.64 o                         
   5  13   4       1133.43        918.32       281.35 o                         
   7  13   4         41.36        229.76       244.54 o                         
  -8  14   4        832.31        883.14       245.46 o                         
  -6  14   4         12.32        -74.16       206.15 o                         
  -4  14   4         92.70         -9.54       247.14 o                         
  -2  14   4       3700.97       3905.56       273.93 o                         
   0  14   4       1298.44       1395.97       162.81 o                         
   2  14   4          4.65        148.47       177.51 o                         
   4  14   4        582.74        927.61       202.27 o                         
   6  14   4        964.60        633.74       312.64 o                         
  -5  15   4         19.97         73.44       206.59 o                         
  -3  15   4        193.11        395.75       209.89 o                         
  -1  15   4        568.55        557.03       215.54 o                         
   1  15   4         23.12        -78.01       204.46 o                         
   3  15   4          5.93        -60.37       193.97 o                         
  -4  16   4        381.98        308.23       234.46 o                         
  -2  16   4        754.79        429.31       236.92 o                         
   0  16   4        372.96         93.57       222.23 o                         
   2  16   4        231.34        175.94       223.36 o                         
 -13   1   5          5.92        146.24       429.05 o                         
 -11   1   5        651.98        726.65       198.16 o                         
  -9   1   5        203.05        222.54        85.57 o                         
  -7   1   5          7.58        -78.21        58.45 o                         
  -5   1   5        459.95        454.76        52.29 o                         
  -3   1   5         74.34        -52.15        42.58 o                         
  -1   1   5         48.00         20.84        80.01 o                         
   1   1   5        666.50        831.42        83.92 o                         
   3   1   5       2133.66       1926.43       127.22 o                         
   5   1   5         36.54       -129.60       151.23 o                         
   7   1   5         82.72        114.02       138.09 o                         
   9   1   5         43.44         53.19       161.45 o                         
  11   1   5          9.48        -30.32       211.68 o                         
 -14   2   5         27.68        169.32       196.84 o                         
 -12   2   5         14.88         23.09       133.42 o                         
 -10   2   5          0.06         22.83       112.84 o                         
  -8   2   5        459.14        548.77        72.87 o                         
  -6   2   5        252.01        316.22        55.90 o                         
  -4   2   5          0.82          5.10        40.56 o                         
  -2   2   5       1179.73       1194.77        56.02 o                         
   0   2   5       3072.56       3264.35       117.60 o                         
   2   2   5        447.56        341.68        70.61 o                         
   4   2   5       1047.02       1074.41       124.28 o                         
   6   2   5       1095.18       1008.18       182.14 o                         
   8   2   5          0.02        230.29       152.84 o                         
  10   2   5          8.40        -62.38       188.75 o                         
 -13   3   5          1.25        -87.00       159.62 o                         
 -11   3   5        388.98        479.66       129.85 o                         
  -9   3   5        428.12        419.73       136.06 o                         
  -7   3   5        126.07        116.65        76.48 o                         
  -5   3   5       6192.51       6378.16       152.09 o                         
  -3   3   5      12149.09      13469.91       357.48 o                         
  -1   3   5        398.55        461.98        48.48 o                         
   1   3   5       1123.16       1318.98       103.64 o                         
   3   3   5        573.04        359.92        83.47 o                         
   5   3   5          1.99         25.39       121.91 o                         
   7   3   5        491.52        312.21       235.73 o                         
   9   3   5        398.42        391.03       293.87 o                         
  11   3   5          6.38        -24.61       204.84 o                         
 -14   4   5        256.02        616.60       191.83 o                         
 -12   4   5          3.96        206.81       139.26 o                         
 -10   4   5         53.60        167.45       113.86 o                         
  -8   4   5       1717.44       1751.19       109.17 o                         
  -6   4   5        461.98        390.46        76.06 o                         
  -4   4   5        240.65        118.79        38.86 o                         
  -2   4   5       2386.97       2242.82        69.43 o                         
   0   4   5       3510.28       3808.16       128.34 o                         
   2   4   5        152.54        178.79        63.84 o                         
   4   4   5        371.27        298.20        78.89 o                         
   6   4   5       1326.97       1321.53       172.87 o                         
   8   4   5          0.28         55.11       153.12 o                         
  10   4   5         65.51         93.57       197.62 o                         
 -13   5   5         33.03        122.74       356.40 o                         
 -11   5   5        415.84        376.53       136.10 o                         
  -9   5   5         29.11        204.45        97.03 o                         
  -7   5   5        726.80        665.03        88.66 o                         
  -5   5   5       1273.69       1064.42       153.49 o                         
  -3   5   5         35.83         19.04        55.02 o                         
  -1   5   5        797.85        797.44        58.90 o                         
   1   5   5       5563.22       5645.19       168.59 o                         
   3   5   5       5547.58       5574.74       154.06 o                         
   5   5   5          1.44         26.34        81.99 o                         
   7   5   5          0.60       -172.54       215.47 o                         
   9   5   5        662.91       1001.24       209.83 o                         
  11   5   5          0.22       -216.50       345.62 o                         
 -12   6   5        672.56        618.35       205.07 o                         
 -10   6   5         71.79         62.97       113.42 o                         
  -8   6   5       4150.98       4133.85       191.22 o                         
  -6   6   5       2306.55       2313.40       112.69 o                         
  -4   6   5       1993.04       1979.97        86.01 o                         
  -2   6   5       1584.00       1637.11        75.62 o                         
   0   6   5       3464.93       3208.15       102.98 o                         
   2   6   5         45.09         91.13        74.57 o                         
   4   6   5        401.83        422.17        80.85 o                         
   6   6   5        220.13        226.60        95.68 o                         
   8   6   5          1.97        -32.31       113.13 o                         
  10   6   5         77.87        125.71       301.96 o                         
 -13   7   5          6.93       -154.50       237.70 o                         
 -11   7   5        436.58        522.14       201.71 o                         
  -9   7   5         90.11        114.57       146.54 o                         
  -7   7   5        438.12        464.32        96.66 o                         
  -5   7   5       1048.39       1046.54       168.80 o                         
  -3   7   5        135.50        100.27        85.94 o                         
  -1   7   5        816.62        768.25        75.47 o                         
   1   7   5       1412.17       1301.58        92.52 o                         
   3   7   5       2064.88       2004.45       114.71 o                         
   5   7   5        121.02        144.05        81.92 o                         
   7   7   5        328.36        461.29       161.01 o                         
   9   7   5        255.49        291.08       185.12 o                         
 -12   8   5         10.38       -139.08       215.09 o                         
 -10   8   5          8.67       -137.91       191.45 o                         
  -8   8   5         86.34        139.27       155.43 o                         
  -6   8   5        520.84        505.09       147.28 o                         
  -4   8   5       1998.76       2018.17       163.35 o                         
  -2   8   5        843.12        962.39       106.04 o                         
   0   8   5        718.27        449.44        79.46 o                         
   2   8   5        111.55          3.33        84.37 o                         
   4   8   5        438.55        472.47        84.73 o                         
   6   8   5       1493.66       1480.63       128.72 o                         
   8   8   5        142.47        127.15       152.05 o                         
  10   8   5        336.10        -89.99       369.47 o                         
 -11   9   5         51.24        169.03       368.55 o                         
  -9   9   5        674.64        797.94       143.35 o                         
  -7   9   5        594.61        630.19       132.08 o                         
  -5   9   5       2526.05       2539.95       193.92 o                         
  -3   9   5       3262.01       3283.72       180.02 o                         
  -1   9   5       1044.83       1161.28       147.66 o                         
   1   9   5       2665.67       2436.86       134.02 o                         
   3   9   5        117.12        101.83       105.91 o                         
   5   9   5         15.66        -10.03       122.70 o                         
   7   9   5         81.93        132.49       125.97 o                         
   9   9   5        117.45        639.36       234.56 o                         
 -10  10   5         73.93        259.78       161.22 o                         
  -8  10   5         51.45         25.22       135.64 o                         
  -6  10   5          0.06       -188.24       154.36 o                         
  -4  10   5          0.11       -142.56       147.33 o                         
  -2  10   5         55.50          4.55       109.57 o                         
   0  10   5          0.16        120.05       106.09 o                         
   2  10   5       1881.71       1983.02       120.26 o                         
   4  10   5        306.22        349.02        96.40 o                         
   6  10   5         63.95        -94.09       118.86 o                         
   8  10   5          0.79        -21.06       200.83 o                         
 -11  11   5         36.30        297.27       345.94 o                         
  -9  11   5         37.53       -148.22       222.47 o                         
  -7  11   5        133.76        184.75       142.83 o                         
  -5  11   5        974.25       1068.51       219.07 o                         
  -3  11   5       1562.07       1762.17       181.90 o                         
  -1  11   5        455.87        365.31       116.53 o                         
   1  11   5        419.90        541.40       120.29 o                         
   3  11   5        712.79        703.04       131.22 o                         
   5  11   5        209.18        227.00       113.52 o                         
   7  11   5        218.19        114.89       199.64 o                         
 -10  12   5          1.61       -124.05       320.95 o                         
  -8  12   5        164.08        192.32       216.91 o                         
  -6  12   5          0.01        -53.14       166.46 o                         
  -4  12   5        419.69        249.25       180.43 o                         
  -2  12   5        666.20        665.59       171.81 o                         
   0  12   5          7.77        148.30       128.25 o                         
   2  12   5         52.11        109.79       129.11 o                         
   4  12   5        472.59        592.88       115.79 o                         
   6  12   5        424.25        452.51       205.13 o                         
  -9  13   5         21.74        250.82       328.81 o                         
  -7  13   5         13.07        197.25       197.38 o                         
  -5  13   5         28.34         90.86       196.87 o                         
  -3  13   5        162.64        238.20       174.77 o                         
  -1  13   5        171.50        -12.10       136.33 o                         
   1  13   5        250.60        199.51       147.05 o                         
   3  13   5        236.10         54.35       167.46 o                         
   5  13   5        104.69        229.00       193.27 o                         
  -6  14   5        234.68        -12.39       478.03 o                         
  -4  14   5         33.61        279.00       202.51 o                         
  -2  14   5         94.10        -16.42       193.81 o                         
   0  14   5        281.05         79.75       151.33 o                         
   2  14   5          2.83        178.99       187.62 o                         
   4  14   5          3.19        -76.41       213.15 o                         
  -5  15   5         64.50        154.31       217.65 o                         
  -3  15   5          0.69        194.43       202.77 o                         
  -1  15   5          1.24       -103.10       398.54 o                         
   1  15   5        365.61        714.78       210.57 o                         
   3  15   5        279.30        360.22       226.11 o                         
  -2  16   5          1.15        -46.63       231.31 o                         
   0  16   5        233.13        667.45       320.45 o                         
 -14   0   6        178.91        428.37       269.06 o                         
 -12   0   6          8.48        106.16       213.08 o                         
 -10   0   6          4.40        104.58       255.88 o                         
  -8   0   6       6352.36       6103.79       243.86 o                         
  -6   0   6       2165.17       2302.51        97.86 o                         
  -4   0   6          6.08        -29.35        57.92 o                         
  -2   0   6       3810.86       4039.26       183.40 o                         
   0   0   6       3301.59       3361.66       168.18 o                         
   2   0   6         68.73        -94.62       112.26 o                         
   4   0   6        788.55        774.47       172.27 o                         
   6   0   6       4340.79       4286.34       329.77 o                         
   8   0   6          3.40         22.98       226.18 o                         
  10   0   6        110.86       -143.85       265.93 o                         
 -13   1   6        355.37        264.27       225.62 o                         
 -11   1   6        153.00        344.74       123.46 o                         
  -9   1   6       1688.33       1968.91       139.69 o                         
  -7   1   6       6554.64       6470.13       201.06 o                         
  -5   1   6       1814.98       2058.29       121.39 o                         
  -3   1   6      13512.85      13331.37       320.71 o                         
  -1   1   6      19041.37      19003.77       667.28 o                         
   1   1   6       4923.47       5363.41       273.33 o                         
   3   1   6       1484.25       1469.63       166.40 o                         
   5   1   6       7042.38       6891.77       315.41 o                         
   7   1   6       2214.89       2337.65       198.85 o                         
   9   1   6          1.54        -45.38       170.11 o                         
  11   1   6        173.36        122.17       244.83 o                         
 -14   2   6        370.47        443.00       193.49 o                         
 -12   2   6        233.41        278.75       137.89 o                         
 -10   2   6        287.40         66.13       114.33 o                         
  -8   2   6       1650.63       1678.83       123.26 o                         
  -6   2   6        202.87        191.09        58.01 o                         
  -4   2   6        287.79        170.74        54.83 o                         
  -2   2   6      13739.66      14433.48       250.44 o                         
   0   2   6       8405.22       8729.24       200.69 o                         
   2   2   6        216.01        172.24        78.42 o                         
   4   2   6         57.32         -3.53       115.83 o                         
   6   2   6       1542.40       1688.51       172.52 o                         
   8   2   6         61.86        -88.02       300.32 o                         
  10   2   6         26.48       -154.46       211.70 o                         
 -13   3   6        382.81        399.88       154.60 o                         
 -11   3   6        110.42        158.36       123.45 o                         
  -9   3   6       2277.89       2213.36       143.25 o                         
  -7   3   6       4855.05       4823.65       136.63 o                         
  -5   3   6       1728.08       1745.34        69.24 o                         
  -3   3   6       1464.20       1646.27        60.57 o                         
  -1   3   6      12321.20      11388.47       200.21 o                         
   1   3   6       2834.43       2990.82       145.07 o                         
   3   3   6       1008.02        991.55       105.43 o                         
   5   3   6       3592.65       3748.85       205.89 o                         
   7   3   6       1590.60       1558.98       342.14 o                         
   9   3   6        101.65        229.72       184.55 o                         
  11   3   6        138.65        -49.88       361.36 o                         
 -14   4   6        268.57         98.69       183.41 o                         
 -12   4   6        206.93        165.06       166.41 o                         
 -10   4   6        989.45       1191.71       168.25 o                         
  -8   4   6       2530.05       2647.61       125.92 o                         
  -6   4   6       3639.83       3448.96       118.78 o                         
  -4   4   6       1288.35       1457.02        72.70 o                         
  -2   4   6       1251.16       1074.36        63.15 o                         
   0   4   6        785.25        576.09        68.82 o                         
   2   4   6        272.64        329.62        72.45 o                         
   4   4   6       4716.31       4327.37       199.09 o                         
   6   4   6       2615.12       2245.56       201.82 o                         
   8   4   6        355.72        420.67       168.81 o                         
  10   4   6          8.78        -32.52       206.16 o                         
 -13   5   6         67.45        139.81       176.72 o                         
 -11   5   6        466.79        400.26       159.84 o                         
  -9   5   6       2486.41       2609.63       137.98 o                         
  -7   5   6       1352.73       1253.87       100.38 o                         
  -5   5   6        957.74        955.59        97.59 o                         
  -3   5   6       1204.27       1006.12        64.56 o                         
  -1   5   6       6227.95       6673.02       104.68 o                         
   1   5   6       1150.01       1038.69        83.88 o                         
   3   5   6        508.33        492.35        75.00 o                         
   5   5   6       1217.81       1316.81       126.62 o                         
   7   5   6       1274.63       1470.89       194.02 o                         
   9   5   6        335.35        417.08       216.04 o                         
 -12   6   6         45.77         19.64       159.09 o                         
 -10   6   6        376.76        340.10       128.56 o                         
  -8   6   6       1491.82       1403.08       113.00 o                         
  -6   6   6       3034.48       2930.28       124.25 o                         
  -4   6   6       4044.53       4007.10       202.35 o                         
  -2   6   6       5565.49       5734.17       122.81 o                         
   0   6   6       6330.58       6494.62       144.58 o                         
   2   6   6       4215.86       4314.40       155.44 o                         
   4   6   6       1924.50       1969.97       107.29 o                         
   6   6   6        724.88        819.55       114.75 o                         
   8   6   6        428.30        581.73       212.20 o                         
  10   6   6         65.36        123.71       231.53 o                         
 -13   7   6        133.75        211.14       242.23 o                         
 -11   7   6         87.63         55.01       151.88 o                         
  -9   7   6          3.74        117.71       105.50 o                         
  -7   7   6        130.26        126.88        93.17 o                         
  -5   7   6       2461.70       2457.57       133.58 o                         
  -3   7   6       4161.99       4030.97       173.60 o                         
  -1   7   6       1009.19       1000.95       106.70 o                         
   1   7   6       1847.01       1863.73       104.44 o                         
   3   7   6       1715.75       1667.50        93.35 o                         
   5   7   6         48.72         45.05        93.48 o                         
   7   7   6         44.49        111.01       139.05 o                         
   9   7   6          1.57          6.46       212.27 o                         
 -12   8   6        494.76        503.45       225.46 o                         
 -10   8   6        985.08       1188.11       163.75 o                         
  -8   8   6        595.90        596.05       169.53 o                         
  -6   8   6        583.34        623.44       155.66 o                         
  -4   8   6       3993.18       3811.33       207.63 o                         
  -2   8   6       6634.25       6754.48       189.82 o                         
   0   8   6       6254.68       6197.15       192.01 o                         
   2   8   6       4816.86       4816.91       175.00 o                         
   4   8   6        222.92        275.36       124.39 o                         
   6   8   6        175.39        134.11       118.55 o                         
   8   8   6        844.68        598.98       238.49 o                         
 -11   9   6        557.25        586.39       226.15 o                         
  -9   9   6        510.01        543.68       156.77 o                         
  -7   9   6        666.49        784.38       129.92 o                         
  -5   9   6        761.53        761.57       327.33 o                         
  -3   9   6        278.02        336.79       141.11 o                         
  -1   9   6        566.60        552.61       109.11 o                         
   1   9   6        417.01        427.70       143.89 o                         
   3   9   6        886.03       1029.04       116.81 o                         
   5   9   6        115.36        -46.41       102.74 o                         
   7   9   6        247.70        170.47       138.84 o                         
   9   9   6        376.21        448.91       233.29 o                         
 -10  10   6        857.22       1184.66       188.94 o                         
  -8  10   6        860.75       1106.99       158.90 o                         
  -6  10   6       2819.58       2669.58       226.10 o                         
  -4  10   6       3759.23       3512.78       221.68 o                         
  -2  10   6          6.21        139.00       109.86 o                         
   0  10   6          7.35        -35.47       111.02 o                         
   2  10   6       4572.74       4680.81       198.13 o                         
   4  10   6       3478.54       3666.01       206.66 o                         
   6  10   6        715.24        690.80       144.36 o                         
   8  10   6        419.14        467.04       237.35 o                         
  -9  11   6        277.52        259.62       172.15 o                         
  -7  11   6         13.19       -124.21       200.09 o                         
  -5  11   6        581.38        678.05       179.74 o                         
  -3  11   6        736.65        662.05       171.24 o                         
  -1  11   6        248.31          1.88       126.36 o                         
   1  11   6       1189.19       1232.60       147.92 o                         
   3  11   6        509.52        575.96       143.28 o                         
   5  11   6         73.74        173.59       142.51 o                         
   7  11   6         37.37         24.22       231.77 o                         
  -8  12   6          7.09        -20.81       253.17 o                         
  -6  12   6        511.09        558.02       266.11 o                         
  -4  12   6       2767.04       2807.46       236.44 o                         
  -2  12   6       1253.64       1410.78       190.85 o                         
   0  12   6       1290.59       1123.15       148.86 o                         
   2  12   6       2013.40       2009.27       172.96 o                         
   4  12   6        332.83        221.55       126.85 o                         
   6  12   6         36.27        436.63       229.13 o                         
  -7  13   6         32.83        229.88       163.87 o                         
  -5  13   6       1992.19       2163.09       356.30 o                         
  -3  13   6        946.05        902.58       199.47 o                         
  -1  13   6        120.73         94.02       147.78 o                         
   1  13   6        841.31        820.96       159.19 o                         
   3  13   6       1765.64       1351.00       174.95 o                         
   5  13   6         41.09        129.25       194.33 o                         
  -6  14   6        214.16        171.36       225.93 o                         
  -4  14   6        463.37        331.02       371.87 o                         
  -2  14   6        131.52        -81.67       193.54 o                         
   0  14   6        269.40         60.31       151.25 o                         
   2  14   6        557.18        512.53       172.53 o                         
   4  14   6         99.30        -64.57       256.28 o                         
  -5  15   6        876.53       1087.51       259.21 o                         
  -3  15   6        455.01        330.44       381.49 o                         
  -1  15   6         63.26       -125.40       336.24 o                         
   1  15   6        341.71        256.76       188.82 o                         
 -13   1   7         28.81         58.66       179.73 o                         
 -11   1   7         35.37        -57.69       155.21 o                         
  -9   1   7         27.10         19.25       125.22 o                         
  -7   1   7        432.25        239.42        77.66 o                         
  -5   1   7        325.94        248.81        51.98 o                         
  -3   1   7        804.22        841.50        75.60 o                         
  -1   1   7        498.05        548.57        75.33 o                         
   1   1   7         23.95         -0.06        73.88 o                         
   3   1   7        238.29        331.43       118.01 o                         
   5   1   7        166.76        133.66       129.04 o                         
   7   1   7          1.21        -41.41       159.62 o                         
   9   1   7         99.29          7.72       276.44 o                         
 -14   2   7         14.98       -217.60       190.32 o                         
 -12   2   7          5.95        -22.39       171.74 o                         
 -10   2   7          1.50        -12.92       123.20 o                         
  -8   2   7        483.16        568.87       106.97 o                         
  -6   2   7       1094.20       1068.20        73.51 o                         
  -4   2   7        518.37        434.93        65.53 o                         
  -2   2   7       1366.39       1333.55        64.92 o                         
   0   2   7       1079.56       1114.43       109.17 o                         
   2   2   7        217.62        231.28        93.00 o                         
   4   2   7         75.73        151.46       117.51 o                         
   6   2   7        363.26        392.82       157.65 o                         
   8   2   7         57.75        176.71       173.69 o                         
  10   2   7         32.47         74.12       226.85 o                         
 -13   3   7          4.29        -30.13       179.32 o                         
 -11   3   7        335.67        285.25       135.24 o                         
  -9   3   7         21.65         38.45       114.64 o                         
  -7   3   7        641.51        834.94        91.83 o                         
  -5   3   7       1018.38        962.57        93.81 o                         
  -3   3   7       1525.69       1688.92        68.51 o                         
  -1   3   7       1206.48       1273.41        73.30 o                         
   1   3   7       1203.77       1290.38       134.15 o                         
   3   3   7       3999.87       4199.58       206.75 o                         
   5   3   7        102.74         -1.48       132.70 o                         
   7   3   7        403.89        319.75       168.85 o                         
   9   3   7         97.21         19.10       204.50 o                         
 -12   4   7        144.71         71.48       147.77 o                         
 -10   4   7        225.51        297.66       129.06 o                         
  -8   4   7       1287.81       1115.71       106.22 o                         
  -6   4   7        443.47        444.90        80.82 o                         
  -4   4   7       2310.46       2312.80       223.77 o                         
  -2   4   7       1083.69       1217.40        75.40 o                         
   0   4   7       6132.63       5533.77       319.35 o                         
   2   4   7         55.42         94.15        77.41 o                         
   4   4   7        116.23         15.59       126.31 o                         
   6   4   7       1382.53       1271.69       181.47 o                         
   8   4   7        155.33         79.94       180.46 o                         
  10   4   7         37.35       -345.99       227.08 o                         
 -13   5   7         55.44        361.87       171.96 o                         
 -11   5   7        485.94        524.90       173.08 o                         
  -9   5   7         22.61        -24.29       117.84 o                         
  -7   5   7         92.32        163.37        88.29 o                         
  -5   5   7       4092.76       3996.62       160.97 o                         
  -3   5   7       3457.93       3487.62       192.36 o                         
  -1   5   7       1395.10       1538.03       103.30 o                         
   1   5   7        110.28        196.93        89.28 o                         
   3   5   7       2593.15       2393.25       124.02 o                         
   5   5   7         61.87         52.37       144.84 o                         
   7   5   7        184.26        294.46       264.14 o                         
   9   5   7        338.01        164.04       160.05 o                         
 -12   6   7          2.76        151.91       160.89 o                         
 -10   6   7        125.10         21.29       135.58 o                         
  -8   6   7       1302.69       1325.95       117.89 o                         
  -6   6   7         26.54         -4.95       104.40 o                         
  -4   6   7       2405.12       2239.73       143.50 o                         
  -2   6   7        730.19        745.22       242.73 o                         
   0   6   7       6375.88       6357.25       192.34 o                         
   2   6   7        190.91        221.24        99.88 o                         
   4   6   7         27.74         72.60        98.97 o                         
   6   6   7       1964.93       1882.27       165.07 o                         
   8   6   7         51.28       -177.56       191.04 o                         
 -11   7   7        593.08        550.80       190.50 o                         
  -9   7   7         81.78        194.19       115.01 o                         
  -7   7   7       1053.85       1036.24       128.09 o                         
  -5   7   7       1476.69       1378.43       123.10 o                         
  -3   7   7       1765.31       2083.52       278.91 o                         
  -1   7   7       1182.48       1206.22       181.94 o                         
   1   7   7        117.34        186.08        87.85 o                         
   3   7   7       2796.62       2736.88       125.86 o                         
   5   7   7          1.72        -70.60       124.48 o                         
   7   7   7         75.67        101.35       148.62 o                         
   9   7   7        146.77        -68.23       233.72 o                         
 -12   8   7        121.47        -63.02       355.42 o                         
 -10   8   7        200.45        179.68       130.69 o                         
  -8   8   7       1018.29        934.66       118.48 o                         
  -6   8   7        327.04        420.61       113.88 o                         
  -4   8   7        375.49        387.04       133.54 o                         
  -2   8   7        316.20         88.83       100.53 o                         
   0   8   7       1025.76        994.12       119.76 o                         
   2   8   7       1536.63       1398.50       112.89 o                         
   4   8   7        680.00        439.41       101.54 o                         
   6   8   7        357.54        372.63       126.65 o                         
   8   8   7         58.99        -55.08       218.56 o                         
 -11   9   7        202.47        284.51       217.02 o                         
  -9   9   7          9.72         12.04       141.42 o                         
  -7   9   7        586.22        548.34       138.10 o                         
  -5   9   7         52.87        -32.02       149.48 o                         
  -3   9   7         15.93        -21.30       138.61 o                         
  -1   9   7       1065.64       1145.29       130.47 o                         
   1   9   7        165.09        308.70       116.27 o                         
   3   9   7       1537.01       1448.49       131.84 o                         
   5   9   7         32.53       -185.37       108.03 o                         
   7   9   7        523.18        532.11       149.81 o                         
 -10  10   7         38.79       -124.28       171.35 o                         
  -8  10   7         41.48        192.47       189.64 o                         
  -6  10   7         17.72        -39.08       285.63 o                         
  -4  10   7       1470.36       1456.26       214.77 o                         
  -2  10   7          1.70        -35.50       155.97 o                         
   0  10   7        229.70        260.91       126.87 o                         
   2  10   7         44.45         -2.72       122.50 o                         
   4  10   7         58.97         95.14       112.88 o                         
   6  10   7         20.69        -38.13       147.70 o                         
  -9  11   7         16.70       -168.11       161.68 o                         
  -7  11   7          6.41       -271.08       194.48 o                         
  -5  11   7        266.57        379.49       191.22 o                         
  -3  11   7         60.92        -27.20       291.25 o                         
  -1  11   7        729.47        656.21       150.87 o                         
   1  11   7        386.59        225.07       138.76 o                         
   3  11   7        247.52        153.76       195.41 o                         
   5  11   7        105.87         50.46       141.71 o                         
  -8  12   7         73.45          2.20       168.33 o                         
  -6  12   7        162.27        201.48       192.04 o                         
  -4  12   7        252.94        498.62       194.14 o                         
  -2  12   7         18.79        189.27       283.52 o                         
   0  12   7        146.51        -95.52       139.79 o                         
   2  12   7        107.60        150.20       148.19 o                         
   4  12   7         13.09        -25.90       154.29 o                         
  -7  13   7         10.71         88.30       225.48 o                         
  -5  13   7        103.49        103.32       222.70 o                         
  -3  13   7        168.24       -112.85       200.81 o                         
  -1  13   7         19.72        378.07       195.42 o                         
   1  13   7         48.47        -71.05       156.60 o                         
   3  13   7        114.72          7.63       176.67 o                         
  -6  14   7         37.13         86.07       235.87 o                         
  -4  14   7         58.36         26.21       213.85 o                         
  -2  14   7         43.73         31.97       219.22 o                         
   0  14   7        323.33        246.88       173.69 o                         
   2  14   7         81.97        216.57       176.64 o                         
  -3  15   7        286.11        139.49       235.85 o                         
  -1  15   7         64.00        -97.45       234.91 o                         
 -14   0   8          1.27         38.19       302.06 o                         
 -12   0   8        430.58        561.89       258.58 o                         
 -10   0   8       2845.62       2446.89       279.03 o                         
  -8   0   8         86.52         39.44       126.54 o                         
  -6   0   8          6.64        -61.46        94.91 o                         
  -4   0   8      18671.64      18621.53       628.05 o                         
  -2   0   8      22525.20      22219.24       479.16 o                         
   0   0   8         57.43         37.92        98.00 o                         
   2   0   8       3734.91       3884.83       261.25 o                         
   4   0   8       5965.47       6091.03       350.68 o                         
   6   0   8        491.01        221.24       244.37 o                         
   8   0   8         22.14        270.57       269.86 o                         
 -13   1   8         64.19        -43.93       201.06 o                         
 -11   1   8       1298.03       1477.46       193.34 o                         
  -9   1   8       1585.67       1744.05       137.58 o                         
  -7   1   8         62.22         48.28        95.34 o                         
  -5   1   8        673.77        697.47        63.06 o                         
  -3   1   8      12909.66      13323.79       229.15 o                         
  -1   1   8        349.03        226.00        77.57 o                         
   1   1   8         74.41        186.74        87.80 o                         
   3   1   8       3823.91       3898.48       200.76 o                         
   5   1   8        601.20        678.43       151.65 o                         
   7   1   8        140.34        -58.55       182.18 o                         
   9   1   8         77.42       -175.22       210.82 o                         
 -12   2   8        315.10        447.07       189.45 o                         
 -10   2   8       4019.78       4198.69       275.13 o                         
  -8   2   8       1245.53       1187.91       122.90 o                         
  -6   2   8        204.40        108.81        84.81 o                         
  -4   2   8       9316.26       9610.40       211.05 o                         
  -2   2   8       7351.10       7642.55       149.54 o                         
   0   2   8         39.95        112.75       102.72 o                         
   2   2   8       3056.97       3305.03       154.13 o                         
   4   2   8       5889.35       5834.68       277.62 o                         
   6   2   8        325.93        436.01       278.80 o                         
   8   2   8         57.05        -17.02       186.86 o                         
 -13   3   8        141.84         63.29       197.36 o                         
 -11   3   8       1907.21       2182.67       187.02 o                         
  -9   3   8       2086.29       2240.82       153.84 o                         
  -7   3   8        165.27         68.66        83.98 o                         
  -5   3   8       1454.93       1314.79       141.78 o                         
  -3   3   8       7301.78       7474.87       145.13 o                         
  -1   3   8        255.32        159.84        70.98 o                         
   1   3   8         88.94        252.49        95.23 o                         
   3   3   8       2590.80       2798.27       154.82 o                         
   5   3   8       1746.49       1870.39       194.27 o                         
   7   3   8          9.34        -66.18       171.32 o                         
   9   3   8        179.98        198.48       264.90 o                         
 -12   4   8        247.69        309.29       162.15 o                         
 -10   4   8       2208.21       2419.40       168.69 o                         
  -8   4   8        945.47        970.66       125.48 o                         
  -6   4   8        325.78        219.67        86.07 o                         
  -4   4   8       4072.76       4093.95       147.45 o                         
  -2   4   8       2341.02       2318.45       115.69 o                         
   0   4   8        496.94        562.76        96.83 o                         
   2   4   8       1063.52        981.05       122.71 o                         
   4   4   8       3373.69       3464.23       221.19 o                         
   6   4   8        320.60        490.74       176.15 o                         
   8   4   8        198.20        184.72       203.20 o                         
 -13   5   8         57.11         27.73       181.13 o                         
 -11   5   8        356.33        337.01       147.49 o                         
  -9   5   8       1334.02       1155.57       166.71 o                         
  -7   5   8        484.91        376.04       101.64 o                         
  -5   5   8       3002.07       3239.66       164.76 o                         
  -3   5   8       3815.68       3923.33       194.70 o                         
  -1   5   8       1669.98       1900.97       136.18 o                         
   1   5   8       1070.00        978.67       115.50 o                         
   3   5   8       2272.53       2393.17       132.48 o                         
   5   5   8       1157.20       1187.27       146.62 o                         
   7   5   8        108.15        -70.66       192.78 o                         
   9   5   8        215.10        109.71       194.13 o                         
 -12   6   8        212.72        348.25       310.04 o                         
 -10   6   8        233.11        251.64       140.76 o                         
  -8   6   8        172.78        179.67       111.14 o                         
  -6   6   8        785.36        824.02       187.79 o                         
  -4   6   8       2732.07       2627.20       186.03 o                         
  -2   6   8       2389.62       2395.83       172.76 o                         
   0   6   8       1203.80       1173.37       115.01 o                         
   2   6   8        596.66        654.03        89.83 o                         
   4   6   8        618.24        644.26       115.31 o                         
   6   6   8        110.32        221.54       155.17 o                         
   8   6   8         32.17         66.95       168.50 o                         
 -11   7   8        206.80        247.02       157.97 o                         
  -9   7   8        382.86        385.87       119.16 o                         
  -7   7   8       2037.14       1874.63       127.85 o                         
  -5   7   8       2107.81       2039.86       193.15 o                         
  -3   7   8       2294.00       2158.05       178.92 o                         
  -1   7   8       4393.70       4492.89       226.88 o                         
   1   7   8       3846.19       4079.89       215.47 o                         
   3   7   8       1112.44       1120.23       120.66 o                         
   5   7   8        401.93        359.03       150.08 o                         
   7   7   8        372.36        457.13       178.05 o                         
 -12   8   8        209.20        278.20       232.18 o                         
 -10   8   8         19.71        -17.46       143.47 o                         
  -8   8   8        562.42        614.24       116.29 o                         
  -6   8   8       1730.57       1382.94       182.18 o                         
  -4   8   8        126.37        -84.43       136.00 o                         
  -2   8   8        243.58        175.18       184.89 o                         
   0   8   8       1004.12       1012.36       132.68 o                         
   2   8   8        551.66        545.99       114.04 o                         
   4   8   8          2.29        -95.58       149.91 o                         
   6   8   8        205.72        254.38       163.50 o                         
 -11   9   8        223.51        111.35       217.47 o                         
  -9   9   8        195.80        237.87       155.35 o                         
  -7   9   8       3074.62       2976.69       505.71 o                         
  -5   9   8       1431.00       1401.64       192.76 o                         
  -3   9   8        289.95        149.44       150.52 o                         
  -1   9   8       1708.23       1555.16       142.60 o                         
   1   9   8       2769.16       2889.33       180.01 o                         
   3   9   8        589.23        529.73       119.86 o                         
   5   9   8        685.09        716.16       145.13 o                         
   7   9   8       1021.67       1170.88       199.93 o                         
 -10  10   8          2.35        -31.19       183.76 o                         
  -8  10   8        711.40        573.21       155.18 o                         
  -6  10   8       1746.85       1828.35       319.59 o                         
  -4  10   8         69.82       -270.05       163.25 o                         
  -2  10   8          7.64          4.40       260.49 o                         
   0  10   8       1420.90       1595.94       160.93 o                         
   2  10   8        304.21         24.87       141.79 o                         
   4  10   8         40.53        -48.73       133.50 o                         
   6  10   8        448.11        642.25       192.50 o                         
  -9  11   8         81.47        -75.46       170.36 o                         
  -7  11   8       2035.05       1824.60       262.15 o                         
  -5  11   8       1125.38       1445.30       217.10 o                         
  -3  11   8         23.96       -224.13       272.00 o                         
  -1  11   8       1618.07       1542.32       162.34 o                         
   1  11   8       2225.29       2226.23       180.13 o                         
   3  11   8         55.18         69.33       152.60 o                         
   5  11   8        234.58        172.68       152.28 o                         
  -8  12   8        507.94        643.85       182.38 o                         
  -6  12   8       1446.74       1400.97       249.80 o                         
  -4  12   8         16.93       -373.29       257.92 o                         
  -2  12   8         37.56        -50.64       185.37 o                         
   0  12   8       2231.59       2189.89       188.83 o                         
   2  12   8        349.01        383.36       163.45 o                         
   4  12   8          1.19        -10.66       151.25 o                         
  -7  13   8       1024.04       1053.64       254.02 o                         
  -5  13   8        564.72        408.45       231.08 o                         
  -3  13   8          8.06       -195.53       196.03 o                         
  -1  13   8       1362.11       1410.74       229.37 o                         
   1  13   8       1752.98       1381.92       188.23 o                         
   3  13   8          6.30        -70.41       153.86 o                         
  -4  14   8        165.91         36.86       221.23 o                         
  -2  14   8        315.60        469.94       235.84 o                         
   0  14   8       1570.90       1350.05       246.42 o                         
 -13   1   9         46.32        246.85       197.86 o                         
 -11   1   9         58.77         78.88       159.80 o                         
  -9   1   9          0.44       -119.95       133.23 o                         
  -7   1   9        157.19        113.78        99.18 o                         
  -5   1   9       1751.08       1711.18        90.70 o                         
  -3   1   9        820.25        843.86        82.45 o                         
  -1   1   9        158.83        153.75       110.83 o                         
   1   1   9       1544.64       1638.67       135.95 o                         
   3   1   9         14.52        -33.28       198.59 o                         
   5   1   9        132.96        280.93       174.46 o                         
   7   1   9          4.55         47.04       202.08 o                         
 -12   2   9        245.82         94.23       209.00 o                         
 -10   2   9        427.41        179.17       156.51 o                         
  -8   2   9        148.91          9.88       105.33 o                         
  -6   2   9        120.59        154.46        82.00 o                         
  -4   2   9        287.42        240.65        77.11 o                         
  -2   2   9        123.41        125.38        64.07 o                         
   0   2   9        214.64        259.08        97.24 o                         
   2   2   9        672.12        711.15       115.41 o                         
   4   2   9         52.91       -154.60       139.25 o                         
   6   2   9        233.20        162.00       187.28 o                         
   8   2   9          0.34         63.43       227.57 o                         
 -13   3   9         39.19        305.71       277.65 o                         
 -11   3   9         53.87         79.69       162.84 o                         
  -9   3   9        492.30        379.37       128.80 o                         
  -7   3   9        149.10        128.75        87.55 o                         
  -5   3   9         59.07         10.39        95.95 o                         
  -3   3   9        565.55        631.03       100.29 o                         
  -1   3   9        380.79        370.50        98.87 o                         
   1   3   9         34.49        102.78        99.25 o                         
   3   3   9        874.28       1078.31       156.84 o                         
   5   3   9        126.98         92.02       177.35 o                         
   7   3   9         65.06        105.32       203.28 o                         
 -12   4   9         59.60        128.13       194.67 o                         
 -10   4   9         24.15         53.94       146.54 o                         
  -8   4   9        255.92        208.93       119.31 o                         
  -6   4   9       1721.28       1778.07       131.38 o                         
  -4   4   9          6.27         29.48        95.83 o                         
  -2   4   9         92.77         44.62        99.35 o                         
   0   4   9       1503.85       1334.73       122.79 o                         
   2   4   9        141.62         79.07       101.71 o                         
   4   4   9        513.94        459.42       158.40 o                         
   6   4   9         79.26        116.48       173.93 o                         
   8   4   9        313.56         93.65       239.10 o                         
 -13   5   9        144.70        433.44       202.40 o                         
 -11   5   9         13.19       -185.30       146.34 o                         
  -9   5   9        752.37        804.15       146.74 o                         
  -7   5   9        202.70        158.52        92.86 o                         
  -5   5   9        892.96        836.23       150.99 o                         
  -3   5   9       1194.46       1470.51       257.32 o                         
  -1   5   9        494.68        425.71       105.69 o                         
   1   5   9          7.66        -17.58       134.53 o                         
   3   5   9        644.21        650.70       113.44 o                         
   5   5   9        369.02        291.81       145.76 o                         
   7   5   9         29.76         87.97       257.31 o                         
 -12   6   9        134.83        115.18       175.94 o                         
 -10   6   9         70.29         85.05       141.74 o                         
  -8   6   9         41.85         19.33       111.52 o                         
  -6   6   9       1287.04       1485.14       136.01 o                         
  -4   6   9         13.87        -29.86       137.19 o                         
  -2   6   9         88.86         81.28       137.01 o                         
   0   6   9       1205.71       1355.70       172.84 o                         
   2   6   9        140.02        -57.65       100.22 o                         
   4   6   9        159.21        252.44       123.67 o                         
   6   6   9         56.77       -153.35       163.81 o                         
 -11   7   9          0.50        -74.01       161.09 o                         
  -9   7   9        242.76        278.17       147.49 o                         
  -7   7   9         25.44         87.35       127.42 o                         
  -5   7   9          8.08         45.51       159.99 o                         
  -3   7   9       1938.31       2102.91       183.99 o                         
  -1   7   9          9.57        -81.26       149.83 o                         
   1   7   9        601.79        566.70       194.86 o                         
   3   7   9         93.83        169.48       115.97 o                         
   5   7   9        362.52        581.62       159.95 o                         
   7   7   9         52.07       -178.17       186.63 o                         
 -10   8   9        155.18         84.30       150.80 o                         
  -8   8   9         96.13       -214.96       140.79 o                         
  -6   8   9        616.65        669.33       193.55 o                         
  -4   8   9          4.84        178.94       158.37 o                         
  -2   8   9        297.65        258.34       213.68 o                         
   0   8   9        264.12        326.49       169.00 o                         
   2   8   9        187.22         76.04       175.92 o                         
   4   8   9         55.66        -68.70       127.21 o                         
   6   8   9         15.11        -81.41       235.82 o                         
 -11   9   9         31.77         84.49       248.41 o                         
  -9   9   9        108.51       -310.63       155.31 o                         
  -7   9   9        168.86        211.23       195.08 o                         
  -5   9   9        150.67        170.13       174.18 o                         
  -3   9   9        121.59        -33.11       151.88 o                         
  -1   9   9          0.43       -131.42       157.94 o                         
   1   9   9        195.18        232.34       221.16 o                         
   3   9   9         73.29         98.46       147.72 o                         
   5   9   9         14.96       -120.71       146.62 o                         
 -10  10   9         84.88        257.44       187.09 o                         
  -8  10   9          0.35         33.82       196.30 o                         
  -6  10   9         69.28        107.63       184.22 o                         
  -4  10   9         29.75       -256.05       164.65 o                         
  -2  10   9        310.89        241.41       166.82 o                         
   0  10   9          6.42          8.39       172.20 o                         
   2  10   9         15.00        239.06       204.83 o                         
   4  10   9        154.71         38.58       177.96 o                         
  -9  11   9          3.69         12.72       180.95 o                         
  -7  11   9         65.11        -17.74       229.34 o                         
  -5  11   9         24.80        -54.01       198.27 o                         
  -3  11   9          8.50       -291.59       183.55 o                         
  -1  11   9          8.55        -36.19       186.23 o                         
   1  11   9        340.42        190.45       152.42 o                         
   3  11   9          4.58       -129.74       143.79 o                         
  -8  12   9         31.08       -314.68       213.62 o                         
  -6  12   9          0.24        -10.00       214.05 o                         
  -4  12   9         12.19       -142.01       204.69 o                         
  -2  12   9         47.69       -177.01       190.90 o                         
   0  12   9         34.08        -14.94       162.92 o                         
   2  12   9        105.37        224.97       181.22 o                         
  -5  13   9        203.97         52.60       242.45 o                         
  -3  13   9        110.63         -3.81       299.24 o                         
  -1  13   9          4.15        134.55       220.46 o                         
   1  13   9          1.01       -103.28       188.29 o                         
 -12   0  10        464.09        814.57       293.90 o                         
 -10   0  10         12.17        -20.56       223.10 o                         
  -8   0  10         20.60         69.68       205.92 o                         
  -6   0  10       2172.47       1860.05       160.32 o                         
  -4   0  10       1087.87       1061.54       117.54 o                         
  -2   0  10       3916.83       3644.54       451.75 o                         
   0   0  10       5384.20       5339.48       514.08 o                         
   2   0  10        295.34         87.12       184.66 o                         
   4   0  10       1451.25       1440.66       263.61 o                         
   6   0  10         65.66        -31.24       255.15 o                         
 -13   1  10        386.64        533.31       216.17 o                         
 -11   1  10        166.35        245.78       167.83 o                         
  -9   1  10         19.51        146.51       148.21 o                         
  -7   1  10       4464.55       4580.33       177.69 o                         
  -5   1  10       4799.58       4563.06       137.57 o                         
  -3   1  10        313.66        267.43        69.33 o                         
  -1   1  10       2862.04       2882.79       126.22 o                         
   1   1  10       7098.25       7226.41       215.87 o                         
   3   1  10        903.43        950.53       173.86 o                         
   5   1  10          6.09        175.00       217.54 o                         
   7   1  10        758.48       1205.18       246.65 o                         
 -12   2  10        458.43        241.31       189.77 o                         
 -10   2  10        241.66        238.59       167.81 o                         
  -8   2  10       1579.23       1697.57       289.87 o                         
  -6   2  10       4141.91       4174.13       142.91 o                         
  -4   2  10          7.73        -47.31        73.38 o                         
  -2   2  10        523.88        477.99        76.81 o                         
   0   2  10       1741.71       1723.04       132.87 o                         
   2   2  10       2223.39       2230.48       185.54 o                         
   4   2  10         65.65        -36.78       163.73 o                         
   6   2  10        304.63        513.26       217.95 o                         
 -13   3  10        639.81        549.53       216.84 o                         
 -11   3  10        969.32        806.16       264.22 o                         
  -9   3  10        928.25        779.50       144.50 o                         
  -7   3  10       1468.68       1653.88       143.09 o                         
  -5   3  10       1222.72       1403.90       151.65 o                         
  -3   3  10        200.05        184.98       112.69 o                         
  -1   3  10       1727.96       1784.59       134.07 o                         
   1   3  10       2771.11       2454.94       134.01 o                         
   3   3  10        124.44        263.05       155.68 o                         
   5   3  10        444.51        565.71       194.72 o                         
   7   3  10       1391.92       1171.67       245.39 o                         
 -12   4  10        384.27        283.21       199.85 o                         
 -10   4  10         67.62         70.72       190.96 o                         
  -8   4  10        774.57        722.93       128.82 o                         
  -6   4  10       2140.10       2182.83       124.90 o                         
  -4   4  10       1258.70       1320.56       168.74 o                         
  -2   4  10         70.89         26.80       142.00 o                         
   0   4  10       2302.23       2364.70       151.35 o                         
   2   4  10       1151.15       1140.14       124.78 o                         
   4   4  10        131.97        233.21       187.36 o                         
   6   4  10        179.85        191.20       198.46 o                         
 -11   5  10         21.38        200.44       157.47 o                         
  -9   5  10        218.31        -39.98       139.38 o                         
  -7   5  10        952.94       1004.12       116.91 o                         
  -5   5  10       1772.94       1547.18       202.40 o                         
  -3   5  10        974.28       1038.44       168.70 o                         
  -1   5  10       1355.97       1407.08       217.28 o                         
   1   5  10       1792.27       1989.34       141.64 o                         
   3   5  10        294.83        510.72       121.22 o                         
   5   5  10         71.76        162.21       152.21 o                         
   7   5  10         48.21       -152.44       182.56 o                         
 -12   6  10        174.43        103.97       180.71 o                         
 -10   6  10        293.34        122.55       165.18 o                         
  -8   6  10        521.00        447.27       122.59 o                         
  -6   6  10        633.08        809.23       183.57 o                         
  -4   6  10       2184.52       2111.46       293.24 o                         
  -2   6  10       3339.00       2980.97       219.99 o                         
   0   6  10       2292.40       2080.30       211.02 o                         
   2   6  10        500.95        259.33       119.42 o                         
   4   6  10        290.39        202.06       154.86 o                         
   6   6  10        228.61         74.93       170.19 o                         
 -11   7  10        195.51        273.88       175.36 o                         
  -9   7  10        401.68        659.83       156.23 o                         
  -7   7  10        589.47        449.65       142.26 o                         
  -5   7  10        638.79        787.49       216.45 o                         
  -3   7  10        783.57        546.10       309.97 o                         
  -1   7  10        278.55        250.95       167.39 o                         
   1   7  10        143.97        179.24       173.59 o                         
   3   7  10        649.18        723.88       136.08 o                         
   5   7  10        234.42        112.47       165.43 o                         
 -10   8  10        852.11        497.76       403.28 o                         
  -8   8  10       1146.01       1252.16       211.37 o                         
  -6   8  10        754.62        725.04       189.70 o                         
  -4   8  10        901.61        603.15       329.37 o                         
  -2   8  10       1678.45       1816.90       212.32 o                         
   0   8  10        267.54        315.22       308.25 o                         
   2   8  10       1025.84        940.93       161.34 o                         
   4   8  10       1597.72       1895.26       265.79 o                         
  -9   9  10        423.96        278.06       175.82 o                         
  -7   9  10        100.41        194.57       201.79 o                         
  -5   9  10         57.70        -72.59       184.25 o                         
  -3   9  10       1274.36       1444.28       198.31 o                         
  -1   9  10        418.94        212.79       186.81 o                         
   1   9  10         14.12       -141.43       183.18 o                         
   3   9  10        300.58        392.70       174.60 o                         
   5   9  10        187.51        -22.82       247.65 o                         
  -8  10  10        180.77        127.74       167.36 o                         
  -6  10  10        143.45        125.71       303.42 o                         
  -4  10  10       1548.67       1448.67       219.89 o                         
  -2  10  10       2484.86       2402.28       240.33 o                         
   0  10  10        115.55        107.39       208.25 o                         
   2  10  10        264.55        274.84       149.40 o                         
   4  10  10        747.59        604.45       201.19 o                         
  -7  11  10         39.35       -230.84       240.35 o                         
  -5  11  10         41.65       -125.15       196.50 o                         
  -3  11  10       1053.19       1239.76       551.74 o                         
  -1  11  10        155.64        123.03       488.93 o                         
   1  11  10         27.06         -0.40       219.31 o                         
   3  11  10        355.01        212.41       198.40 o                         
  -6  12  10         68.63        491.72       242.16 o                         
  -4  12  10        526.86        432.69       230.14 o                         
  -2  12  10        522.27        439.44       233.66 o                         
   0  12  10         48.79       -111.15       217.49 o                         
  -3  13  10       1231.82       1334.19       347.10 o                         
 -11   1  11         38.27        256.97       448.78 o                         
  -9   1  11         40.71        259.99       159.75 o                         
  -7   1  11        186.67         72.80       219.50 o                         
  -5   1  11       1574.29       1429.61       109.16 o                         
  -3   1  11          3.65         78.03        80.28 o                         
  -1   1  11        710.62        702.66       100.94 o                         
   1   1  11        697.97        573.13       176.60 o                         
   3   1  11        154.39        322.34       180.45 o                         
   5   1  11          0.21       -244.23       181.43 o                         
 -12   2  11          0.46        167.73       525.87 o                         
 -10   2  11          1.34        -94.89       177.82 o                         
  -8   2  11         24.53       -276.24       149.14 o                         
  -6   2  11       1353.25       1365.64       134.41 o                         
  -4   2  11         76.37         -1.29       106.93 o                         
  -2   2  11        638.46        543.58       121.64 o                         
   0   2  11        216.17        257.65       118.77 o                         
   2   2  11        118.93        159.60       156.34 o                         
   4   2  11        155.15        109.20       211.77 o                         
   6   2  11         66.63        228.63       219.71 o                         
 -11   3  11         16.69        276.73       200.92 o                         
  -9   3  11        378.50        333.88       141.81 o                         
  -7   3  11         79.49        138.34       116.58 o                         
  -5   3  11        212.58         42.14       114.02 o                         
  -3   3  11       1142.04        987.52       163.23 o                         
  -1   3  11        200.14        226.66       155.77 o                         
   1   3  11        489.75        473.29       113.79 o                         
   3   3  11          0.03        107.77       176.58 o                         
   5   3  11        527.35        707.37       214.97 o                         
 -12   4  11        313.30         12.05       215.79 o                         
 -10   4  11        210.48        262.47       152.22 o                         
  -8   4  11        614.21        395.32       137.46 o                         
  -6   4  11        575.84        471.71       109.11 o                         
  -4   4  11         83.50        163.24       154.37 o                         
  -2   4  11        736.60        771.24       325.79 o                         
   0   4  11        554.95        614.28       113.06 o                         
   2   4  11       1670.32       1774.80       183.16 o                         
   4   4  11          2.12         46.29       196.95 o                         
   6   4  11          2.73         32.09       234.13 o                         
 -11   5  11          0.83       -191.91       171.94 o                         
  -9   5  11        997.98       1243.77       167.55 o                         
  -7   5  11         17.37        -19.05       130.82 o                         
  -5   5  11        241.68         89.60       174.27 o                         
  -3   5  11       1655.24       1770.74       206.97 o                         
  -1   5  11        733.70        858.15       182.14 o                         
   1   5  11       1334.60       1261.38       133.91 o                         
   3   5  11          5.99       -111.16       124.13 o                         
   5   5  11        747.18        903.35       185.86 o                         
 -10   6  11        227.74        105.42       168.69 o                         
  -8   6  11         86.45         80.95       408.87 o                         
  -6   6  11       1378.96       1314.04       195.81 o                         
  -4   6  11        183.91        111.81       176.13 o                         
  -2   6  11        729.20        436.10       191.71 o                         
   0   6  11        104.35        223.25       183.23 o                         
   2   6  11        730.08        573.01       154.81 o                         
   4   6  11        268.12        572.31       167.81 o                         
  -9   7  11        745.73        567.25       209.33 o                         
  -7   7  11        300.50        228.89       146.15 o                         
  -5   7  11       1014.09        697.48       191.69 o                         
  -3   7  11        449.23        409.21       213.81 o                         
  -1   7  11       1117.12       1350.02       268.53 o                         
   1   7  11        235.71        291.35       150.32 o                         
   3   7  11         28.84       -242.25       165.51 o                         
   5   7  11        288.98        203.48       245.45 o                         
 -10   8  11        140.59        114.34       225.43 o                         
  -8   8  11         75.32        401.60       172.31 o                         
  -6   8  11        650.10        621.91       200.43 o                         
  -4   8  11          0.03       -152.44       181.54 o                         
  -2   8  11        880.72        507.36       385.75 o                         
   0   8  11        168.93        269.82       189.97 o                         
   2   8  11        653.91        500.46       169.10 o                         
   4   8  11        192.95         -6.06       189.38 o                         
  -9   9  11        100.16        313.55       218.06 o                         
  -7   9  11          0.39       -195.54       229.44 o                         
  -5   9  11         78.82         86.51       189.00 o                         
  -3   9  11        282.05        389.73       193.37 o                         
  -1   9  11          7.84       -100.32       431.67 o                         
   1   9  11        578.04        662.10       215.99 o                         
   3   9  11          2.58        341.32       242.86 o                         
  -8  10  11         30.50         14.84       178.04 o                         
  -6  10  11        202.77       -213.12       220.67 o                         
  -4  10  11          4.10         53.47       198.49 o                         
  -2  10  11        438.01        254.35       214.67 o                         
   0  10  11          4.27       -313.99       200.37 o                         
   2  10  11         14.67          5.12       298.74 o                         
  -5  11  11        257.44         29.55       224.62 o                         
  -3  11  11         30.04        499.82       229.20 o                         
  -1  11  11          4.11        193.41       216.05 o                         
   1  11  11         27.37       -256.31       352.54 o                         
 -12   0  12         59.73         -1.56       315.71 o                         
 -10   0  12        210.49        235.65       269.16 o                         
  -8   0  12       1992.63       1587.73       288.25 o                         
  -6   0  12        594.26        534.53       219.68 o                         
  -4   0  12        421.01        401.19       124.15 o                         
  -2   0  12       8533.56       8091.52       287.15 o                         
   0   0  12       2673.53       2522.27       292.79 o                         
   2   0  12         31.18       -171.16       249.86 o                         
   4   0  12        223.05          6.95       266.64 o                         
 -11   1  12         12.23       -355.90       211.39 o                         
  -9   1  12       1340.35       1533.12       200.99 o                         
  -7   1  12       1355.54       1413.69       175.66 o                         
  -5   1  12         28.37       -110.47        99.88 o                         
  -3   1  12        904.47        958.06       103.01 o                         
  -1   1  12       3764.54       3851.95       189.86 o                         
   1   1  12          4.04        188.10       169.34 o                         
   3   1  12          3.13        -60.78       180.60 o                         
   5   1  12        463.13        351.01       235.45 o                         
 -10   2  12        691.06        626.54       197.09 o                         
  -8   2  12       3376.81       2812.41       279.81 o                         
  -6   2  12        301.67        236.73       128.44 o                         
  -4   2  12          5.70         18.81       234.94 o                         
  -2   2  12       2345.04       2515.53       159.10 o                         
   0   2  12       1306.83       1514.45       146.54 o                         
   2   2  12         85.29        101.52       169.93 o                         
   4   2  12       1035.39        808.83       216.72 o                         
 -11   3  12        108.24        364.64       251.92 o                         
  -9   3  12       1804.67       1725.10       390.38 o                         
  -7   3  12       1132.47       1275.34       151.27 o                         
  -5   3  12         58.97       -128.35       168.68 o                         
  -3   3  12        354.45        208.51       174.17 o                         
  -1   3  12       1281.05       1586.02       155.99 o                         
   1   3  12         55.22         74.30       118.76 o                         
   3   3  12         41.90       -102.18       187.55 o                         
   5   3  12        949.03        884.43       261.31 o                         
 -10   4  12        359.34        460.53       205.00 o                         
  -8   4  12       1667.42       1718.19       170.60 o                         
  -6   4  12        139.06        237.58       141.88 o                         
  -4   4  12        294.21        178.52       202.52 o                         
  -2   4  12       1452.59       1631.00       210.10 o                         
   0   4  12        872.84        808.09       147.80 o                         
   2   4  12         49.62         99.84       207.99 o                         
   4   4  12        362.90        439.03       187.39 o                         
 -11   5  12         33.58        -66.82       299.34 o                         
  -9   5  12        513.01        732.57       211.25 o                         
  -7   5  12        678.72        846.36       196.62 o                         
  -5   5  12        345.43         -8.81       186.66 o                         
  -3   5  12       1445.83       1517.27       221.67 o                         
  -1   5  12       1653.55       1277.00       205.32 o                         
   1   5  12        585.21        690.04       160.72 o                         
   3   5  12         73.56        401.61       175.04 o                         
 -10   6  12        122.72        311.50       224.70 o                         
  -8   6  12        270.91        365.40       205.41 o                         
  -6   6  12        360.01        278.46       190.55 o                         
  -4   6  12        974.24        872.97       208.10 o                         
  -2   6  12       1061.95       1103.21       204.36 o                         
   0   6  12        586.55        523.72       140.44 o                         
   2   6  12         98.15        -62.29       172.72 o                         
   4   6  12         56.60       -138.52       302.21 o                         
  -9   7  12        374.39        375.41       228.30 o                         
  -7   7  12        444.31        339.41       153.93 o                         
  -5   7  12       1020.77        901.46       221.61 o                         
  -3   7  12        801.46        907.75       218.84 o                         
  -1   7  12        561.49        501.61       208.47 o                         
   1   7  12        613.14        595.91       175.46 o                         
   3   7  12        564.95        547.64       195.37 o                         
  -8   8  12         87.07       -107.08       183.49 o                         
  -6   8  12        599.70        816.77       223.28 o                         
  -4   8  12        345.21        518.42       210.69 o                         
  -2   8  12         29.73       -139.82       244.42 o                         
   0   8  12        110.77         27.80       215.42 o                         
   2   8  12        475.34        593.62       236.64 o                         
  -7   9  12        128.44         97.99       247.64 o                         
  -5   9  12       1497.80       1709.40       262.68 o                         
  -3   9  12        625.35        369.51       215.33 o                         
  -1   9  12        163.68        323.92       230.32 o                         
   1   9  12        503.17        578.59       196.28 o                         
  -6  10  12        332.40        353.90       316.32 o                         
  -4  10  12        694.24        633.59       253.53 o                         
  -2  10  12         24.08       -236.64       225.63 o                         
   0  10  12         33.93       -164.10       328.36 o                         
  -9   1  13         48.87        -34.64       291.33 o                         
  -7   1  13         87.55        138.78       150.68 o                         
  -5   1  13         20.57        107.54       224.06 o                         
  -3   1  13          6.71        105.71       135.87 o                         
  -1   1  13          4.82        -65.94       127.56 o                         
   1   1  13         31.24         28.20       178.90 o                         
   3   1  13         39.84        243.63       216.04 o                         
 -10   2  13          1.78        -18.56       188.93 o                         
  -8   2  13        124.12        295.06       206.02 o                         
  -6   2  13          2.49       -141.13       222.75 o                         
  -4   2  13         18.12        245.31       193.85 o                         
  -2   2  13          1.42         -0.57       146.30 o                         
   0   2  13          2.13          4.78       131.59 o                         
   2   2  13        509.41        617.02       293.37 o                         
   4   2  13         13.72        -97.19       318.73 o                         
  -9   3  13         70.73        225.89       202.93 o                         
  -7   3  13        127.84        -97.26       400.46 o                         
  -5   3  13         17.67        -36.02       224.19 o                         
  -3   3  13          1.26       -121.56       192.39 o                         
  -1   3  13        320.21        376.11       194.49 o                         
   1   3  13          2.89       -137.76       135.51 o                         
   3   3  13         15.84         46.53       179.41 o                         
 -10   4  13         75.59        -97.76       207.57 o                         
  -8   4  13         47.60        -49.70       496.22 o                         
  -6   4  13        114.28        292.34       231.34 o                         
  -4   4  13        554.00        504.28       196.58 o                         
  -2   4  13         33.77         39.74       192.04 o                         
   0   4  13         85.10        159.61       161.08 o                         
   2   4  13        147.62        119.75       229.57 o                         
  -9   5  13          4.16       -113.23       286.26 o                         
  -7   5  13         35.69        -33.06       202.63 o                         
  -5   5  13        392.44        294.35       204.27 o                         
  -3   5  13         12.36         71.13       201.53 o                         
  -1   5  13        808.61        765.30       197.60 o                         
   1   5  13          1.04         46.43       170.78 o                         
  -8   6  13        103.52        403.64       291.45 o                         
  -6   6  13          0.43       -292.05       208.54 o                         
  -4   6  13        431.60        478.29       217.23 o                         
  -2   6  13         88.61         49.53       212.77 o                         
   0   6  13          0.25        168.63       158.53 o                         
   2   6  13        238.99         88.73       226.05 o                         
  -7   7  13        263.16        442.27       215.51 o                         
  -5   7  13        114.72        159.08       233.33 o                         
  -3   7  13          0.01        185.32       219.43 o                         
  -1   7  13        201.20        -95.20       231.02 o                         
   1   7  13         26.64         52.06       183.97 o                         
  -6   8  13          7.03        357.91       236.87 o                         
  -4   8  13        183.44        111.02       237.23 o                         
  -2   8  13        130.58        328.97       239.14 o                         
   0   8  13         19.24       -240.34       351.84 o                         
  -5   9  13         36.29         20.96       305.63 o                         
  -3   9  13         27.56         89.28       349.17 o                         
  -8   0  14          4.70         54.82       282.91 o                         
  -6   0  14        651.26        739.00       258.98 o                         
  -2   0  14         22.76        173.90       164.41 o                         
   0   0  14          1.63       -227.19       291.02 o                         
   2   0  14        923.44       1683.96       367.00 o                         
  -9   1  14        124.71        149.17       280.77 o                         
  -7   1  14         79.87        196.67       180.90 o                         
  -5   1  14       2271.91       2261.02       309.26 o                         
  -3   1  14        982.48       1023.29       144.35 o                         
  -1   1  14         39.02        -17.52       143.80 o                         
   1   1  14        589.68        806.06       232.31 o                         
  -8   2  14          3.33       -192.32       246.94 o                         
  -6   2  14        491.19        532.97       255.35 o                         
  -4   2  14       1744.32       1966.96       234.26 o                         
  -2   2  14         86.83        316.45       165.35 o                         
   0   2  14          3.78        108.47       206.42 o                         
   2   2  14        586.97        692.96       198.51 o                         
  -9   3  14        146.07        607.14       314.30 o                         
  -7   3  14        134.73        259.48       243.26 o                         
  -5   3  14       1101.13       1503.72       188.84 o                         
  -3   3  14        700.17        714.93       153.77 o                         
  -1   3  14          5.93         99.00       201.95 o                         
   1   3  14        364.16        240.30       237.56 o                         
  -8   4  14        259.21        422.78       293.59 o                         
  -6   4  14        323.58        -15.76       200.05 o                         
  -4   4  14        475.58        253.91       368.36 o                         
  -2   4  14         32.48        -67.08       164.68 o                         
   0   4  14        117.13        373.79       190.97 o                         
  -7   5  14        196.54          9.65       245.05 o                         
  -5   5  14        456.98        348.71       249.06 o                         
  -3   5  14        595.52        230.76       338.49 o                         
  -1   5  14        107.20         79.23       181.76 o                         
  -6   6  14        455.90        561.68       510.95 o                         
  -4   6  14        672.04        691.74       258.17 o                         
  -2   6  14        541.00        364.68       264.07 o                         
  -5   7  14        235.35        125.63       257.36 o                         
  -3   7  14        165.41       -198.31       287.04 o                         
  -7   1  15        160.83         15.37       268.75 o                         
  -3   1  15         43.85        260.59       339.75 o                         
  -1   1  15          2.79        246.24       247.41 o                         
  -6   2  15         38.74        -32.15       272.48 o                         
  -4   2  15        242.88        604.71       197.03 o                         
  -2   2  15          0.00        188.80       189.73 o                         
  -5   3  15        116.05         60.46       290.52 o                         
  -3   3  15        109.83        218.90       188.37 o                         
  -4   4  15        460.45        180.68       609.03 o                         
                                                                                
